# Supplementary material for: Mendelian randomisation to uncover causal associations between conformation, metabolism, and production as potential exposure to reproduction in German Holstein dairy cattle
Source: Genet Sel Evol. 2025 Feb 25;57:7. doi: 10.1186/s12711-025-00950-w (PMC11863791; doi:10.1186/s12711-025-00950-w)
Supplement: Supplementary file 1 — Additional file 1. Tables S1 to S2. Genetic correlation estimates. Table S1 displays the SNP-based genetic correlation (rG) estimates among exposure traits. Table S2 displays the SNP-based genetic correlation (rG) estimates among outcome traits. Negative values are displayed in red, and rG > |0.200| is in bold. The standard error (SE) for each combination is displayed in parentheses. The red square corresponds to the failed combination. [file 12711_2025_950_MOESM1_ESM.xlsx]

## Sheet: Table S1-S2,Genetic correlation
Table S1 SNP based genetic correlation (rG) estimates among exposure traits
Trait	FKG	KET	OBS	LMV	MIF	MKG	MTY	OCS	OFL	OUS	PKG
BCS	-0.306 (0.019)	0.245 (0.029)	-0.095 (0.020)	0.192 (0.027)	0.200 (0.030)	-0.305 (0.018)	-	-0.126 (0.021)	0.088 (0.027)	0.080 (0.021)	-0.346 (0.019)
FKG		-0.100 (0.029)	0.107 (0.019)	-0.098 (0.026)	-0.044 (0.030)	0.257 (0.016)	0.321 (0.019)	-0.030 0.020	0.036 (0.026)	-0.224 (0.020)	0.517 (0.013)
KET			-0.072 (0.030)	0.713 (0.017)	0.582 (0.028)	-0.109 (0.029)	-0.217 (0.030)	-0.037 (0.031)	0.093 (0.038)	0.175 (0.031)	-0.041 (0.030)
OBS				-0.119 (0.027)	0.017 (0.031)	0.078 (0.019)	0.426 (0.017)	0.237 (0.020)	-0.137 (0.027)	0.137 (0.021)	0.130 (0.020)
LMV					0.440 (0.030)	-0.089 (0.026)	-0.202 (0.027)	-0.031 (0.028)	0.062 (0.034)	0.138 (0.028)	-0.067 (0.027)
MIF						-0.116 (0.029)	-0.152 (0.031)	0.021 (0.032)	0.121 (0.038)	0.169 (0.031)	-0.046 (0.031)
MKG							0.295 (0.018)	0.043 (0.020)	-0.026 0.025	-0.185 (0.019)	0.831 (0.005)
MTY								0.171 (0.021)	-0.016 (0.027)	0.028 (0.021)	0.356 (0.019)
OCS									-0.072 (0.028)	0.031 (0.021)	0.040 (0.021)
OFL										0.066 (0.027)	-0.010 (0.027)
OUS											-0.227 (0.020)
Negative values are displayed in red, and rG > |0.200| are displayed in bold. The standard error (SE) for each combination is displayed in parentheses. Red square corresponds to the failed combination.
Table S2 SNP based genetic correlation (rG) estimates among outcome traits
Trait	CEm	CFc	DOc	FSc	FSh	MET	NGV	NRc	NRh	SBd	SBm	ZYS
CEd	0.537 (0.025)	-0.103 (0.035)	-0.172 (0.031)	-0.208 (0.031)	-0.188 (0.036)	0.394 (0.038)	0.164 (0.038)	0.226 (0.039)	0.121 (0.035)	0.837 (0.009)	0.442 (0.026)	0.296 (0.037)
CEm		-0.036 (0.034)	-0.158 (0.031)	-0.233 (0.031)	-0.261 (0.035)	0.317 (0.039)	0.147 (0.038)	0.255 (0.038)	0.213 (0.034)	0.511 (0.025)	0.809 (0.010)	0.212 (0.037)
CFc			0.811 (0.010)	0.520 (0.023)	0.354 (0.031)	-0.171 (0.039)	-0.145 (0.037)	-0.039 (0.038)	0.023 (0.034)	-0.064 (0.034)	-0.021 (0.032)	-0.588 (0.028)
DOc				0.912 (0.006)	0.693 (0.017)	-0.272 (0.035)	-0.169 (0.034)	-0.514 (0.027)	-0.374 (0.026)	-0.084 (0.031)	-0.154 (0.029)	-0.675 (0.023)
FSc					0.823 (0.010)	-0.301 (0.035)	-0.171 (0.034)	-	-0.593 (0.020)	-0.108 (0.031)	-0.226 (0.029)	-0.607 (0.026)
FSh						-0.209 (0.041)	-0.089 (0.039)	-	-0.786 (0.015)	-0.119 (0.035)	-0.234 (0.033)	-0.488 (0.032)
MET							0.533 (0.036)	0.178 (0.045)	0.080 (0.040)	0.276 (0.039)	0.265 (0.037)	0.643 (0.030)
NGV								0.118 (0.043)	0.006 (0.038)	0.072 (0.038)	0.140 (0.036)	0.367 (0.037)
NRc									0.825 (0.012)	0.126 (0.039)	0.220 (0.036)	0.286 (0.040)
NRh										0.064 (0.034)	0.154 (0.032)	0.150 (0.037)
SBd											0.423 (0.026)	0.232 (0.037)
SBm												0.184 (0.035)
Negative values are displayed in red, and rG > |0.200| are displayed in bold. The standard error (SE) for each combination is displayed in parantheses. Red square corresponds to the two failed combinations.
