# Supplementary material for: Mendelian randomisation to uncover causal associations between conformation, metabolism, and production as potential exposure to reproduction in German Holstein dairy cattle
Source: Genet Sel Evol. 2025 Feb 25;57:7. doi: 10.1186/s12711-025-00950-w (PMC11863791; doi:10.1186/s12711-025-00950-w)
Supplement: Supplementary file 2 — Additional file 2. Tables S3 to S4. GWAS results. Results for genome-wide association studies for 12 exposure (complex of conformation, metabolism and production) and 13 outcome traits (all reproduction) surpassing the genome-wide significance threshold after Bonferroni-correction (p = 1.11 * 10-6 [(0.05/44,994), - log10 (P) ≈ 5.95]. For each SNP per trait surpassing the significance threshold, the chromosome (Chr), marker localisation in base pairs (bp) and marker name (SNP) are given. Further, the respective alleles and frequencies (A1, A2, Freq), the signed Z-scores (Zscore) and the p-value (p). [file 12711_2025_950_MOESM2_ESM.xlsx]

## Sheet: Table S3,GWAS_results_exposure
C o n f o r m a t i o n
BCS, 101 markers
Chr	bp	SNP	A1	A2	Freq	Zscore	p
5	87598690	BTB-00143422	a	c	0.1577	5.617	1.943e-08
5	88188462	BTA-74371-no-rs	a	c	0.8913	-5.057	4.249e-07
5	88776643	BTB-01278164	a	c	0.4827	8.316	9.122e-17
5	88878999	ARS-BFGL-NGS-43980	a	c	0.6428	-5.363	8.196e-08
5	88945532	Hapmap58253-rs29024365	a	c	0.3197	4.905	9.357e-07
5	89065689	ARS-BFGL-NGS-103973	a	c	0.2403	5.926	3.097e-09
5	112374372	Hapmap23876-BTA-143610	a	c	0.0964	5.722	1.051e-08
5	112743369	BTA-75110-no-rs	a	c	0.9029	-5.812	6.155e-09
6	87600892	ARS-BFGL-NGS-82008	a	c	0.5807	-7.978	1.483e-15
6	88069548	ARS-BFGL-NGS-112872	a	c	0.7946	5.904	3.559e-09
6	88132026	Hapmap54336-rs29010419	a	c	0.3547	7.451	9.277e-14
6	88421804	Hapmap54015-rs29022799	a	c	0.8269	-7.171	7.464e-13
6	88486150	ARS-BFGL-NGS-48254	a	c	0.1705	8.219	2.046e-16
6	88592295	ARS-BFGL-NGS-118182	a	c	0.5926	12.562	3.404e-36
6	88656290	BTB-00133212	a	c	0.6333	-10.257	1.102e-24
6	88822266	ARS-BFGL-NGS-17376	a	c	0.6237	-11.53	9.311e-31
6	88891318	BTB-01654826	a	c	0.5725	-13.012	1.042e-38
6	89001383	BTA-68275-no-rs	a	c	0.7899	-10.975	5.043e-28
6	89344775	BTA-22096-no-rs	a	c	0.4293	5.647	1.629e-08
6	89505004	Hapmap50881-BTA-119376	a	c	0.9074	6.061	1.352e-09
6	90075383	BTB-00707501	a	c	0.6397	-5.012	5.392e-07
6	90188972	BTB-00987116	a	c	0.6995	5.17	2.337e-07
13	57570093	ARS-BFGL-NGS-30853	a	c	0.3576	-4.88	1.061e-06
18	18217505	ARS-BFGL-NGS-67312	a	c	0.5339	5.718	1.077e-08
19	60485875	UA-IFASA-5967	a	c	0.5696	4.933	8.077e-07
26	45764849	Hapmap57526-rs29013535	a	c	0.3011	-5.547	2.906e-08
28	18663296	BTA-63683-no-rs	a	c	0.5713	-5.831	5.502e-09
29	49478288	ARS-BFGL-NGS-89746	a	c	0.4379	-6.11	9.988e-10
29	49779067	ARS-BFGL-NGS-102385	a	c	0.7176	-4.883	1.045e-06
X	34362739	ARS-BFGL-NGS-104731	a	c	0.4028	5.382	7.348e-08
X	34411689	Hapmap31852-BTA-164152	a	c	0.5972	-5.383	7.337e-08
X	52872259	Hapmap42406-BTA-104534	a	c	0.3006	6.899	5.254e-12
X	56846129	BTA-16957-no-rs	a	c	0.6013	-7.314	2.586e-13
X	59547358	ARS-BFGL-NGS-19641	a	c	0.2881	7.524	5.321e-14
X	60101130	BTA-30189-no-rs	a	c	0.4002	7.431	1.077e-13
X	61301312	BTA-97389-no-rs	a	c	0.2377	5.705	1.164e-08
X	61720648	BTA-30202-no-rs	a	c	0.5399	-7.304	2.796e-13
X	62953985	ARS-BFGL-NGS-112783	a	c	0.5773	5.694	1.239e-08
X	64812622	Hapmap41221-BTA-30218	a	c	0.3341	9.143	6.082e-20
X	65136071	ARS-BFGL-NGS-21823	a	c	0.5725	9.939	2.826e-23
X	67719020	ARS-BFGL-NGS-41828	a	c	0.6496	-6.189	6.057e-10
X	68215039	BTB-01474842	a	c	0.153	8.898	5.703e-19
X	68255455	Hapmap58125-rs29014921	a	c	0.5721	-5.473	4.419e-08
X	68596123	Hapmap60740-ss46526660	a	c	0.4992	5.16	2.47e-07
X	73035611	Hapmap43758-BTA-107826	a	c	0.2366	-5.25	1.524e-07
X	80057105	ARS-BFGL-NGS-40212	a	c	0.3307	7.251	4.132e-13
X	84566018	ARS-BFGL-NGS-13027	a	c	0.3927	-5.427	5.735e-08
X	85589749	Hapmap49950-BTA-30244	a	c	0.6438	-5.071	3.964e-07
X	85712052	Hapmap28444-BTA-164246	a	c	0.7754	-8.858	8.135e-19
X	86556922	Hapmap52858-rs29015876	a	c	0.7565	-7.146	8.925e-13
X	88586374	BTA-30359-no-rs	a	c	0.1143	-5.617	1.946e-08
X	90573731	ARS-BFGL-NGS-2194	a	c	0.641	7.182	6.848e-13
X	90618069	ARS-BFGL-NGS-100630	a	c	0.3589	-7.154	8.434e-13
X	90816210	ARS-BFGL-NGS-25590	a	c	0.4586	6.309	2.803e-10
X	91098633	ARS-BFGL-NGS-42972	a	c	0.5797	-7.731	1.063e-14
X	91270661	Hapmap39370-BTA-108497	a	c	0.4216	-8.221	2.017e-16
X	92049559	ARS-BFGL-NGS-113993	a	c	0.4811	-6.181	6.385e-10
X	92373745	BTA-30350-no-rs	a	c	0.4974	5.102	3.358e-07
X	92689325	ARS-BFGL-NGS-28310	a	c	0.665	-7.129	1.009e-12
X	92853261	ARS-BFGL-NGS-12008	a	c	0.3177	-5.813	6.136e-09
X	97449172	ARS-BFGL-NGS-29385	a	c	0.1104	-5.493	3.947e-08
X	97672066	BTA-98196-no-rs	a	c	0.2104	-5.678	1.359e-08
X	98185142	ARS-BFGL-NGS-2544	a	c	0.8134	5.847	4.996e-09
X	101916449	ARS-BFGL-NGS-102078	a	c	0.3168	5.873	4.277e-09
X	103491605	Hapmap58891-rs29013824	a	c	0.2059	-4.914	8.921e-07
X	104576536	ARS-BFGL-NGS-21363	a	c	0.2394	-5.083	3.71e-07
X	105003475	ARS-BFGL-NGS-16638	a	c	0.373	-5.339	9.34e-08
X	105042126	Hapmap58785-rs29016314	a	c	0.3846	-5.149	2.614e-07
X	105393711	ARS-BFGL-NGS-11248	a	c	0.589	4.976	6.478e-07
X	106841261	ARS-BFGL-NGS-36429	a	c	0.3596	-5.067	4.042e-07
X	108208784	ARS-BFGL-NGS-36290	a	c	0.7587	-6.444	1.165e-10
X	108360549	ARS-BFGL-NGS-92361	a	c	0.1612	9.072	1.168e-19
X	108490449	ARS-BFGL-NGS-94180	a	c	0.3121	4.978	6.44e-07
X	109206769	Hapmap34124-BES10_Contig749_1372	a	c	0.3638	5.413	6.195e-08
X	110087936	Hapmap23277-BTA-157816	a	c	0.8328	-7.227	4.955e-13
X	110617881	ARS-BFGL-NGS-61476	a	c	0.5655	-5.502	3.751e-08
X	110719987	ARS-BFGL-NGS-104215	a	c	0.3795	6.734	1.653e-11
X	110774544	ARS-BFGL-NGS-26893	a	c	0.5843	-6.001	1.956e-09
X	112346433	ARS-BFGL-NGS-105251	a	c	0.6069	-4.999	5.764e-07
X	113248664	ARS-BFGL-NGS-68581	a	c	0.8314	-7.908	2.617e-15
X	113486618	BTA-30529-no-rs	a	c	0.3189	5.089	3.597e-07
X	113937261	ARS-BFGL-NGS-66271	a	c	0.4292	-5.047	4.497e-07
X	114319576	Hapmap45528-BTA-102311	a	c	0.3659	6.481	9.114e-11
X	114361219	BTA-102312-no-rs	a	c	0.5895	-6.388	1.677e-10
X	115175502	BTA-109055-no-rs	a	c	0.6181	-5.369	7.918e-08
X	117487434	Hapmap47239-BTA-30570	a	c	0.3427	5.012	5.376e-07
X	121038911	ARS-BFGL-NGS-42187	a	c	0.7959	-7.39	1.473e-13
X	121416926	BTA-111560-no-rs	a	c	0.4762	5.354	8.622e-08
X	122124527	BTB-01224376	a	c	0.1933	7.151	8.625e-13
X	125277902	BTA-122902-no-rs	a	c	0.8068	-5.778	7.581e-09
X	126011140	ARS-BFGL-NGS-17917	a	c	0.2171	6.233	4.565e-10
X	133129839	BTA-65371-no-rs	a	c	0.5703	-5.449	5.052e-08
X	136832710	Hapmap44214-BTA-15727	a	c	0.5718	5.268	1.382e-07
X	141204892	ARS-BFGL-NGS-24992	a	c	0.224	4.884	1.041e-06
X	142148214	BTA-93546-no-rs	a	c	0.3444	-5.085	3.672e-07
X	142747536	ARS-BFGL-NGS-117757	a	c	0.3972	5.035	4.773e-07
X	142850548	Hapmap53819-rs29009941	a	c	0.4459	6.547	5.871e-11
X	142883374	Hapmap46897-BTA-95735	a	c	0.4577	5.965	2.454e-09
X	143626961	ARS-BFGL-NGS-63224	a	c	0.4864	5.508	3.634e-08
X	143832372	ARS-BFGL-NGS-23493	a	c	0.5076	5.476	4.34e-08
X	147704603	ARS-BFGL-NGS-24840	a	c	0.5656	-4.946	7.571e-07
MTY, 75 markers
Chr	bp	SNP	A1	A2	Freq	Zscore	p
5	88776643	BTB-01278164	a	c	0.4827	-5.881	4.066e-09
5	89065689	ARS-BFGL-NGS-103973	a	c	0.2403	-5.586	2.317e-08
6	87600892	ARS-BFGL-NGS-82008	a	c	0.5807	5.841	5.198e-09
6	88069548	ARS-BFGL-NGS-112872	a	c	0.7946	-5.079	3.804e-07
6	88132026	Hapmap54336-rs29010419	a	c	0.3547	-5.191	2.096e-07
6	88421804	Hapmap54015-rs29022799	a	c	0.8269	5.246	1.552e-07
6	88486150	ARS-BFGL-NGS-48254	a	c	0.1705	-6.862	6.785e-12
6	88592295	ARS-BFGL-NGS-118182	a	c	0.5926	-9.965	2.178e-23
6	88656290	BTB-00133212	a	c	0.6333	7.679	1.606e-14
6	88822266	ARS-BFGL-NGS-17376	a	c	0.6237	8.254	1.531e-16
6	88891318	BTB-01654826	a	c	0.5725	10.403	2.398e-25
6	89001383	BTA-68275-no-rs	a	c	0.7899	9.232	2.665e-20
11	78510118	ARS-BFGL-NGS-11105	a	c	0.429	4.957	7.159e-07
13	57570093	ARS-BFGL-NGS-30853	a	c	0.3576	5.013	5.364e-07
18	57589121	ARS-BFGL-NGS-109285	a	c	0.0294	4.966	6.836e-07
26	45764849	Hapmap57526-rs29013535	a	c	0.3011	5.627	1.837e-08
26	45825261	ARS-BFGL-NGS-53327	a	c	0.4272	4.886	1.03e-06
29	49478288	ARS-BFGL-NGS-89746	a	c	0.4379	6.558	5.453e-11
29	49779067	ARS-BFGL-NGS-102385	a	c	0.7176	5.038	4.703e-07
29	51502868	ARS-BFGL-NGS-29340	a	c	0.4691	5.79	7.023e-09
X	20233527	Hapmap49565-BTA-30765	a	c	0.3914	5.265	1.402e-07
X	28943530	ARS-BFGL-NGS-100594	a	c	0.2356	-5.24	1.609e-07
X	34362739	ARS-BFGL-NGS-104731	a	c	0.4028	-5.154	2.549e-07
X	34411689	Hapmap31852-BTA-164152	a	c	0.5972	5.061	4.161e-07
X	52734040	Hapmap58797-rs29016901	a	c	0.6477	-4.905	9.361e-07
X	52872259	Hapmap42406-BTA-104534	a	c	0.3006	-6.18	6.406e-10
X	59547358	ARS-BFGL-NGS-19641	a	c	0.2881	-8.039	9.072e-16
X	60101130	BTA-30189-no-rs	a	c	0.4002	-6.721	1.802e-11
X	64812622	Hapmap41221-BTA-30218	a	c	0.3341	-5.508	3.639e-08
X	65136071	ARS-BFGL-NGS-21823	a	c	0.5725	-5.33	9.836e-08
X	65969117	ARS-BFGL-NGS-12600	a	c	0.3437	-4.959	7.096e-07
X	67158865	Hapmap60033-rs29012094	a	c	0.5459	5.163	2.427e-07
X	68215039	BTB-01474842	a	c	0.153	-8.06	7.624e-16
X	68255455	Hapmap58125-rs29014921	a	c	0.5721	4.933	8.115e-07
X	79511665	BTA-102946-no-rs	a	c	0.1297	5.276	1.319e-07
X	80057105	ARS-BFGL-NGS-40212	a	c	0.3307	-5.954	2.623e-09
X	81947063	ARS-BFGL-NGS-86845	a	c	0.037	4.966	6.819e-07
X	84566018	ARS-BFGL-NGS-13027	a	c	0.3927	5.195	2.05e-07
X	85589749	Hapmap49950-BTA-30244	a	c	0.6438	6.773	1.259e-11
X	85712052	Hapmap28444-BTA-164246	a	c	0.7754	6.736	1.627e-11
X	86556922	Hapmap52858-rs29015876	a	c	0.7565	5.404	6.517e-08
X	90573731	ARS-BFGL-NGS-2194	a	c	0.641	-5.862	4.577e-09
X	90618069	ARS-BFGL-NGS-100630	a	c	0.3589	5.841	5.19e-09
X	91098633	ARS-BFGL-NGS-42972	a	c	0.5797	6.943	3.851e-12
X	92049559	ARS-BFGL-NGS-113993	a	c	0.4811	5.857	4.7e-09
X	92373745	BTA-30350-no-rs	a	c	0.4974	-5.294	1.198e-07
X	98185142	ARS-BFGL-NGS-2544	a	c	0.8134	-5.487	4.089e-08
X	101916449	ARS-BFGL-NGS-102078	a	c	0.3168	-5.187	2.135e-07
X	105003475	ARS-BFGL-NGS-16638	a	c	0.373	5.416	6.082e-08
X	105042126	Hapmap58785-rs29016314	a	c	0.3846	4.962	6.967e-07
X	106352029	BTA-94160-no-rs	a	c	0.5973	5.106	3.288e-07
X	108360549	ARS-BFGL-NGS-92361	a	c	0.1612	-7.499	6.424e-14
X	110087936	Hapmap23277-BTA-157816	a	c	0.8328	6.587	4.475e-11
X	110719987	ARS-BFGL-NGS-104215	a	c	0.3795	-5.709	1.139e-08
X	110774544	ARS-BFGL-NGS-26893	a	c	0.5843	5.243	1.582e-07
X	112237912	ARS-BFGL-NGS-32800	a	c	0.4501	5.3	1.161e-07
X	112346433	ARS-BFGL-NGS-105251	a	c	0.6069	5.473	4.417e-08
X	113248664	ARS-BFGL-NGS-68581	a	c	0.8314	6.545	5.953e-11
X	113486618	BTA-30529-no-rs	a	c	0.3189	-6.181	6.35e-10
X	113627312	Hapmap40901-BTA-119795	a	c	0.6488	5.089	3.593e-07
X	114319576	Hapmap45528-BTA-102311	a	c	0.3659	-5.958	2.557e-09
X	114361219	BTA-102312-no-rs	a	c	0.5895	5.588	2.294e-08
X	117487434	Hapmap47239-BTA-30570	a	c	0.3427	-5.024	5.051e-07
X	121038911	ARS-BFGL-NGS-42187	a	c	0.7959	6.629	3.383e-11
X	122124527	BTB-01224376	a	c	0.1933	-5.952	2.649e-09
X	125277902	BTA-122902-no-rs	a	c	0.8068	5.093	3.529e-07
X	126011140	ARS-BFGL-NGS-17917	a	c	0.2171	-5.896	3.718e-09
X	139490243	ARS-BFGL-NGS-47196	a	c	0.383	-4.923	8.513e-07
X	142747536	ARS-BFGL-NGS-117757	a	c	0.3972	-5.475	4.376e-08
X	142850548	Hapmap53819-rs29009941	a	c	0.4459	-7.105	1.207e-12
X	142883374	Hapmap46897-BTA-95735	a	c	0.4577	-6.798	1.064e-11
X	143626961	ARS-BFGL-NGS-63224	a	c	0.4864	-5.117	3.098e-07
X	143832372	ARS-BFGL-NGS-23493	a	c	0.5076	-5.466	4.601e-08
X	145626132	ARS-BFGL-NGS-40309	a	c	0.371	-6.004	1.93e-09
X	147704603	ARS-BFGL-NGS-24840	a	c	0.5656	5.001	5.708e-07
OCS, 5 markers
Chr	bp	SNP	A1	A2	Freq	Zscore	p
7	43653110	ARS-BFGL-NGS-13798	a	c	0.598	-5.031	4.869e-07
9	43310722	ARS-BFGL-NGS-66207	a	c	0.7649	5.002	5.675e-07
21	6940153	ARS-BFGL-NGS-108106	a	c	0.3541	5.035	4.781e-07
21	7337506	ARS-BFGL-NGS-23740	a	c	0.4586	-4.877	1.077e-06
21	7369556	BTA-52945-no-rs	a	c	0.4732	-4.946	7.557e-07
OBS, 68 markers
Chr	bp	SNP	A1	A2	Freq	Zscore	p
2	127309459	ARS-BFGL-NGS-115982	a	c	0.356	4.886	1.028e-06
5	48080259	BTA-11044-rs29016809	a	c	0.1787	-5.805	6.45e-09
5	66386971	ARS-BFGL-NGS-118135	a	c	0.3262	-5.647	1.637e-08
5	105152085	ARS-BFGL-NGS-110506	a	c	0.0447	-5.945	2.757e-09
5	105695909	ARS-BFGL-NGS-3933	a	c	0.8186	7.456	8.947e-14
5	105744830	Hapmap47397-BTA-74925	a	c	0.2907	-8.628	6.261e-18
5	105870613	Hapmap60480-ss46526970	a	c	0.7374	11.864	1.829e-32
5	105931545	ARS-BFGL-NGS-10549	a	c	0.1858	5.1	3.399e-07
5	106156728	ARS-BFGL-NGS-118977	a	c	0.1771	-8.069	7.06e-16
5	106230591	BTA-74881-no-rs	a	c	0.707	5.392	6.965e-08
5	106269362	ARS-BFGL-NGS-39379	a	c	0.9344	8.503	1.841e-17
5	107337573	ARS-BFGL-NGS-114373	a	c	0.3124	-5.197	2.03e-07
7	17403976	ARS-BFGL-NGS-4774	a	c	0.4592	5.781	7.413e-09
8	84556225	Hapmap51498-BTA-82054	a	c	0.5474	4.955	7.229e-07
8	84593682	ARS-BFGL-NGS-212	a	c	0.124	7.396	1.401e-13
8	84640314	BTB-00363190	a	c	0.3244	4.978	6.415e-07
8	84699176	BTB-00363158	a	c	0.4785	-5.378	7.514e-08
8	84797018	BTB-00362983	a	c	0.7689	-5.377	7.56e-08
8	85482389	Hapmap39282-BTA-63744	a	c	0.1256	7.755	8.838e-15
11	75329413	ARS-BFGL-NGS-110868	a	c	0.3238	-4.9	9.565e-07
11	78149242	ARS-BFGL-NGS-38413	a	c	0.5657	-6.687	2.28e-11
11	78510118	ARS-BFGL-NGS-11105	a	c	0.429	7.413	1.231e-13
11	79174664	ARS-BFGL-NGS-108206	a	c	0.3862	-7.023	2.167e-12
11	79314962	Hapmap30206-BTA-126797	a	c	0.4868	-6.53	6.597e-11
11	79493646	BTA-99263-no-rs	a	c	0.5522	-6.398	1.572e-10
11	80450475	Hapmap47169-BTA-107308	a	c	0.5532	-5.003	5.631e-07
11	104549765	ARS-BFGL-NGS-23749	a	c	0.5899	6.889	5.625e-12
14	1801116	ARS-BFGL-NGS-4939	a	c	0.7309	-4.884	1.038e-06
18	57018636	ARS-BFGL-NGS-116907	a	c	0.0982	5.007	5.528e-07
18	57238311	ARS-BFGL-NGS-25117	a	c	0.6606	-5.441	5.288e-08
18	57589121	ARS-BFGL-NGS-109285	a	c	0.0294	10.75	5.909e-27
18	58067310	ARS-BFGL-BAC-2333	a	c	0.2708	6.035	1.59e-09
18	60319267	Hapmap39566-BTA-43960	a	c	0.658	5.071	3.952e-07
21	70783456	ARS-BFGL-NGS-19528	a	c	0.6229	5.105	3.316e-07
25	36472030	ARS-BFGL-NGS-7032	a	c	0.706	-5.613	1.991e-08
29	47171224	ARS-BFGL-NGS-30169	a	c	0.7595	-5.937	2.897e-09
X	1474932	ARS-BFGL-NGS-62363	a	c	0.4515	4.932	8.134e-07
X	2675619	ARS-BFGL-NGS-115034	a	c	0.3825	-6.085	1.166e-09
X	2962002	BTA-30627-no-rs	a	c	0.4375	5.088	3.614e-07
X	3023951	BTB-01039595	a	c	0.5257	-5.108	3.249e-07
X	3067865	ARS-BFGL-NGS-68277	a	c	0.3842	5.679	1.356e-08
X	4191603	Hapmap13991-rs29010277	a	c	0.3276	5.128	2.93e-07
X	4616380	ARS-BFGL-NGS-111512	a	c	0.2947	-5.063	4.129e-07
X	5764620	Hapmap33850-BES9_Contig308_1451	a	c	0.1552	5.441	5.295e-08
X	16123681	ARS-BFGL-NGS-62736	a	c	0.4106	6.847	7.548e-12
X	27211118	Hapmap58936-rs29011143	a	c	0.1599	-4.999	5.771e-07
X	30116443	Hapmap41684-BTA-93353	a	c	0.8395	5.258	1.456e-07
X	52673047	Hapmap31192-BTA-161586	a	c	0.6453	-5.384	7.279e-08
X	52834506	Hapmap54175-rs29021817	a	c	0.7345	5.02	5.16e-07
X	52943510	Hapmap24257-BTA-153725	a	c	0.18	6.179	6.448e-10
X	52989239	Hapmap38651-BTA-104533	a	c	0.1743	6.334	2.384e-10
X	53102919	Hapmap39368-BTA-104532	a	c	0.1068	7.954	1.8e-15
X	53238467	ARS-BFGL-NGS-101135	a	c	0.707	4.928	8.299e-07
X	55035072	Hapmap46409-BTA-122199	a	c	0.716	6.768	1.31e-11
X	55424781	BTA-22410-no-rs	a	c	0.1216	-8.421	3.725e-17
X	56846129	BTA-16957-no-rs	a	c	0.6013	-5.685	1.309e-08
X	57844861	Hapmap42174-BTA-30187	a	c	0.1595	-5.278	1.305e-07
X	61720648	BTA-30202-no-rs	a	c	0.5399	-5.107	3.276e-07
X	62953985	ARS-BFGL-NGS-112783	a	c	0.5773	5.248	1.534e-07
X	65136071	ARS-BFGL-NGS-21823	a	c	0.5725	7.895	2.896e-15
X	65799258	Hapmap53723-rs29024435	a	c	0.4796	5.092	3.537e-07
X	65881094	Hapmap25784-BTA-109114	a	c	0.5027	-5.167	2.374e-07
X	71231085	BTA-119182-no-rs	a	c	0.2866	5.34	9.306e-08
X	72495689	BTA-19508-no-rs	a	c	0.1023	-5.221	1.779e-07
X	77436561	Hapmap43816-BTA-24128	a	c	0.9037	5.373	7.742e-08
X	81194208	ARS-BFGL-NGS-12356	a	c	0.0736	-5.762	8.33e-09
X	86103415	BTA-30254-no-rs	a	c	0.097	-5.004	5.611e-07
X	104030273	ARS-BFGL-NGS-41228	a	c	0.1128	-5.457	4.832e-08
OUS, 32 markers
Chr	bp	SNP	A1	A2	Freq	Zscore	p
4	9837443	ARS-BFGL-NGS-112129	a	c	0.1865	6.103	1.044e-09
4	9934426	Hapmap47436-BTA-88975	a	c	0.7608	-5.66	1.512e-08
5	88776643	BTB-01278164	a	c	0.4827	8.905	5.344e-19
5	88945532	Hapmap58253-rs29024365	a	c	0.3197	5.398	6.726e-08
6	71154473	BTA-76623-no-rs	a	c	0.4361	-5.734	9.797e-09
6	88592295	ARS-BFGL-NGS-118182	a	c	0.5926	6.131	8.745e-10
6	88822266	ARS-BFGL-NGS-17376	a	c	0.6237	-5.434	5.496e-08
6	88891318	BTB-01654826	a	c	0.5725	-5	5.733e-07
11	38157132	ARS-BFGL-NGS-46705	a	c	0.3913	5.119	3.076e-07
11	38375934	Hapmap51861-BTA-86131	a	c	0.5656	7.182	6.888e-13
11	38474579	Hapmap24189-BTA-123161	a	c	0.3058	-5.118	3.095e-07
11	38858028	ARS-BFGL-NGS-110808	a	c	0.5594	-4.926	8.401e-07
18	38621084	Hapmap43850-BTA-43155	a	c	0.6137	-4.887	1.026e-06
18	51233303	ARS-BFGL-NGS-33511	a	c	0.3254	5.254	1.49e-07
18	51413827	BTA-43725-no-rs	a	c	0.3253	5.299	1.166e-07
19	27576066	ARS-BFGL-NGS-114201	a	c	0.3455	-4.976	6.5e-07
20	4989460	BTB-01988115	a	c	0.335	5.097	3.452e-07
20	5065516	Hapmap43222-BTA-27738	a	c	0.2144	4.963	6.937e-07
20	26733496	Hapmap33504-BTA-154919	a	c	0.6709	5.881	4.068e-09
20	26917749	Hapmap39752-BTA-50132	a	c	0.0939	-4.915	8.867e-07
20	26942991	BTA-50131-no-rs	a	c	0.2259	-7.317	2.528e-13
29	50126810	ARS-BFGL-NGS-63184	a	c	0.2913	6.015	1.795e-09
X	68467969	Hapmap60051-rs29011155	a	c	0.4078	5.343	9.158e-08
X	85712052	Hapmap28444-BTA-164246	a	c	0.7754	-5.62	1.905e-08
X	94181766	Hapmap19468-rs29022288	a	c	0.5299	5.674	1.397e-08
X	102997412	Hapmap51205-BTA-30369	a	c	0.3659	7.002	2.519e-12
X	104152049	BTA-24308-no-rs	a	c	0.6779	5.169	2.357e-07
X	106901051	ARS-BFGL-NGS-55906	a	c	0.6488	5.393	6.915e-08
X	106934611	ARS-BFGL-NGS-109515	a	c	0.3512	-5.391	7.019e-08
X	108360549	ARS-BFGL-NGS-92361	a	c	0.1612	5.319	1.044e-07
X	108580440	ARS-BFGL-NGS-43314	a	c	0.275	-5.594	2.224e-08
X	110087936	Hapmap23277-BTA-157816	a	c	0.8328	-5.219	1.799e-07
OFL, 4 markers
Chr	bp	SNP	A1	A2	Freq	Zscore	p
5	105744830	Hapmap47397-BTA-74925	a	c	0.2907	5.376	7.596e-08
5	105870613	Hapmap60480-ss46526970	a	c	0.7374	-7.082	1.425e-12
5	106269362	ARS-BFGL-NGS-39379	a	c	0.9344	-5.386	7.207e-08
8	82945723	BTA-82019-no-rs	a	c	0.5929	-5.101	3.38e-07
M e t a b o l i s m
KET, 8 markers
Chr	bp	SNP	A1	A2	Freq	Zscore	p
6	88592295	ARS-BFGL-NGS-118182	a	c	0.5926	7.165	7.772e-13
6	88822266	ARS-BFGL-NGS-17376	a	c	0.6237	-5.752	8.839e-09
6	88891318	BTB-01654826	a	c	0.5725	-7.36	1.836e-13
X	18151449	ARS-BFGL-NGS-37657	a	c	0.3951	-6.438	1.209e-10
X	19606638	ARS-BFGL-NGS-28413	a	c	0.2441	-5.245	1.567e-07
X	97610044	BTA-94079-no-rs	a	c	0.9108	-5.66	1.517e-08
X	106241123	ARS-BFGL-NGS-18028	a	c	0.0891	5.979	2.248e-09
X	112531809	Hapmap39210-BTA-83520	a	c	0.8037	-5.674	1.398e-08
LMV, 5 markers
Chr	bp	SNP	A1	A2	Freq	Zscore	p
6	88592295	ARS-BFGL-NGS-118182	a	c	0.5926	5.176	2.27e-07
6	88822266	ARS-BFGL-NGS-17376	a	c	0.6237	-5.307	1.112e-07
6	88891318	BTB-01654826	a	c	0.5725	-6.618	3.63e-11
X	92373745	BTA-30350-no-rs	a	c	0.4974	4.995	5.89e-07
X	140525988	ARS-BFGL-NGS-42771	a	c	0.3798	-4.988	6.111e-07
MIF, 6 markers
Chr	bp	SNP	A1	A2	Freq	Zscore	p
6	88592295	ARS-BFGL-NGS-118182	a	c	0.5926	6.493	8.421e-11
6	88656290	BTB-00133212	a	c	0.6333	-5.522	3.355e-08
6	88822266	ARS-BFGL-NGS-17376	a	c	0.6237	-6.781	1.193e-11
6	88891318	BTB-01654826	a	c	0.5725	-6.977	3.025e-12
X	18151449	ARS-BFGL-NGS-37657	a	c	0.3951	-5.638	1.724e-08
X	91177916	BTA-30347-no-rs	a	c	0.6037	4.971	6.667e-07
P r o d u c t i o n
FKG, 117 markers
Chr	bp	SNP	A1	A2	Freq	Zscore	p
2	106408159	Hapmap47970-BTA-48811	a	c	0.8978	-5.179	2.228e-07
2	107616903	ARS-BFGL-NGS-20052	a	c	0.0954	-4.984	6.242e-07
5	88436433	BTA-98453-no-rs	a	c	0.5634	6.089	1.136e-09
5	88776643	BTB-01278164	a	c	0.4827	-12.279	1.172e-34
5	88878999	ARS-BFGL-NGS-43980	a	c	0.6428	6.809	9.823e-12
5	88945532	Hapmap58253-rs29024365	a	c	0.3197	-5.423	5.852e-08
5	89288565	BTA-10187-rs29015749	a	c	0.093	-5.401	6.612e-08
5	91262694	BTA-111865-no-rs	a	c	0.1538	5.422	5.906e-08
5	91408594	ARS-BFGL-NGS-100808	a	c	0.8463	5.112	3.185e-07
5	91553607	ARS-BFGL-NGS-103415	a	c	0.2229	6.432	1.257e-10
5	91631114	Hapmap51546-BTA-109428	a	c	0.2508	-9.171	4.69e-20
5	91829138	ARS-BFGL-NGS-108617	a	c	0.6054	-9.208	3.327e-20
5	92191685	UA-IFASA-4080	a	c	0.5309	6.643	3.078e-11
5	92283403	Hapmap33512-BTA-158274	a	c	0.2465	-6.901	5.147e-12
5	93920010	ARS-BFGL-NGS-95906	a	c	0.3282	9.191	3.875e-20
5	94473586	BTA-74586-no-rs	a	c	0.1619	-6.081	1.192e-09
5	94597691	Hapmap41349-BTA-74576	a	c	0.9467	-8.617	6.878e-18
5	94645698	Hapmap53294-rs29016908	a	c	0.8641	-6.448	1.13e-10
5	94774194	ARS-BFGL-NGS-20806	a	c	0.1337	8.016	1.088e-15
5	94953493	Hapmap49734-BTA-74577	a	c	0.0523	8.047	8.494e-16
5	95006068	Hapmap45270-BTA-30512	a	c	0.3587	5.794	6.889e-09
5	95127795	ARS-BFGL-NGS-103226	a	c	0.2589	-5.59	2.269e-08
5	95149822	Hapmap48071-BTA-74589	a	c	0.8628	-5.914	3.342e-09
5	112374372	Hapmap23876-BTA-143610	a	c	0.0964	-5.401	6.646e-08
5	112743369	BTA-75110-no-rs	a	c	0.9029	5.114	3.158e-07
6	88592295	ARS-BFGL-NGS-118182	a	c	0.5926	-8.458	2.725e-17
6	88656290	BTB-00133212	a	c	0.6333	7.488	7.002e-14
6	88822266	ARS-BFGL-NGS-17376	a	c	0.6237	6.922	4.445e-12
6	88891318	BTB-01654826	a	c	0.5725	8.365	6.02e-17
6	89001383	BTA-68275-no-rs	a	c	0.7899	8.125	4.473e-16
6	89505004	Hapmap50881-BTA-119376	a	c	0.9074	-4.907	9.225e-07
14	1463676	Hapmap30381-BTC-005750	a	c	0.7871	10.875	1.514e-27
14	1489496	Hapmap30383-BTC-005848	a	c	0.413	12.293	9.91e-35
14	1651311	ARS-BFGL-NGS-57820	a	c	0.705	-26.699	4.88e-157
14	1675278	ARS-BFGL-NGS-34135	a	c	0.5664	-12.303	8.733e-35
14	1696470	ARS-BFGL-NGS-94706	a	c	0.5902	-13.959	2.781e-44
14	1801116	ARS-BFGL-NGS-4939	a	c	0.7309	-33.926	2.74e-252
14	1923292	Hapmap52798-ss46526455	a	c	0.5391	-14.389	6.033e-47
14	1954317	ARS-BFGL-NGS-71749	a	c	0.8343	10.381	3.036e-25
14	2002873	UA-IFASA-6878	a	c	0.5228	-12.048	1.978e-33
14	2054457	ARS-BFGL-NGS-107379	a	c	0.6874	-20.187	1.27e-90
14	2117455	ARS-BFGL-NGS-18365	a	c	0.2651	-17.725	2.683e-70
14	2194228	UA-IFASA-8997	a	c	0.8013	12.171	4.445e-34
14	2217163	Hapmap25384-BTC-001997	a	c	0.5824	9.714	2.625e-22
14	2239085	Hapmap24715-BTC-001973	a	c	0.402	-8.559	1.136e-17
14	2276443	BTA-35941-no-rs	a	c	0.4312	-11.217	3.35e-29
14	2386688	ARS-BFGL-NGS-26520	a	c	0.2608	-9.785	1.302e-22
14	2468020	Hapmap30374-BTC-002159	a	c	0.6047	8.881	6.65e-19
14	2524432	Hapmap30086-BTC-002066	a	c	0.6468	11.987	4.173e-33
14	2553525	Hapmap30646-BTC-002054	a	c	0.6741	10.328	5.286e-25
14	2674264	Hapmap29758-BTC-003619	a	c	0.3519	-5.044	4.55e-07
14	2741434	Hapmap25486-BTC-072553	a	c	0.7689	6.167	6.955e-10
14	2803998	Hapmap29888-BTC-003509	a	c	0.296	-5.789	7.098e-09
14	2826632	ARS-BFGL-NGS-22866	a	c	0.3226	-5.549	2.867e-08
14	2909929	ARS-BFGL-NGS-18858	a	c	0.5121	10.658	1.601e-26
14	2951045	Hapmap24717-BTC-002824	a	c	0.2851	-6.94	3.91e-12
14	3006509	ARS-BFGL-NGS-59769	a	c	0.6402	8.824	1.102e-18
14	3243897	ARS-BFGL-NGS-85419	a	c	0.7109	5.623	1.873e-08
14	3297177	Hapmap36620-SCAFFOLD50018_7571	a	c	0.5958	6.083	1.182e-09
14	3706475	ARS-BFGL-NGS-67477	a	c	0.7028	6.025	1.69e-09
15	2411630	Hapmap39475-BTA-20743	a	c	0.2613	-5.067	4.037e-07
15	65892060	BTA-37324-no-rs	a	c	0.1843	-5.003	5.64e-07
19	51326750	ARS-BFGL-NGS-39328	a	c	0.2918	9.49	2.316e-21
19	51478494	ARS-BFGL-NGS-15454	a	c	0.1425	5.017	5.258e-07
26	21226405	BTB-00931481	a	c	0.1735	6.054	1.413e-09
28	18663296	BTA-63683-no-rs	a	c	0.5713	5.079	3.794e-07
28	34832161	ARS-BFGL-NGS-86329	a	c	0.3692	-5.768	8e-09
29	30121059	ARS-BFGL-NGS-11098	a	c	0.6535	-5.042	4.618e-07
X	18377697	ARS-BFGL-NGS-114986	a	c	0.3827	5.551	2.846e-08
X	27844709	Hapmap50543-BTA-102579	a	c	0.6264	-5.016	5.283e-07
X	53102919	Hapmap39368-BTA-104532	a	c	0.1068	5.368	7.952e-08
X	61689647	BTA-30199-no-rs	a	c	0.7564	5.26	1.438e-07
X	62953985	ARS-BFGL-NGS-112783	a	c	0.5773	5.553	2.809e-08
X	65799258	Hapmap53723-rs29024435	a	c	0.4796	4.926	8.374e-07
X	66658914	Hapmap61040-rs29017500	a	c	0.6312	-6.225	4.82e-10
X	67982194	BTA-117408-no-rs	a	c	0.8461	-4.958	7.104e-07
X	68467969	Hapmap60051-rs29011155	a	c	0.4078	-5.491	3.988e-08
X	80849359	Hapmap27425-BTA-151250	a	c	0.1315	5.274	1.337e-07
X	80918663	Hapmap51673-BTA-05516	a	c	0.8694	-4.975	6.519e-07
X	82408727	Hapmap60788-rs29017234	a	c	0.8832	-5.022	5.116e-07
X	85589749	Hapmap49950-BTA-30244	a	c	0.6438	6.437	1.221e-10
X	86237856	ARS-BFGL-NGS-21478	a	c	0.2988	5.468	4.558e-08
X	86556922	Hapmap52858-rs29015876	a	c	0.7565	5.263	1.42e-07
X	93077595	ARS-BFGL-NGS-10300	a	c	0.7114	-4.994	5.928e-07
X	97515993	BTA-113446-no-rs	a	c	0.051	5.489	4.038e-08
X	97610890	BTA-29440-no-rs	a	c	0.949	-5.504	3.72e-08
X	101916449	ARS-BFGL-NGS-102078	a	c	0.3168	-5.888	3.898e-09
X	102997412	Hapmap51205-BTA-30369	a	c	0.3659	-7.007	2.443e-12
X	108360549	ARS-BFGL-NGS-92361	a	c	0.1612	-5.199	2.003e-07
X	110087936	Hapmap23277-BTA-157816	a	c	0.8328	5.486	4.103e-08
X	112215128	ARS-BFGL-NGS-32404	a	c	0.6147	5.153	2.56e-07
X	113337526	ARS-BFGL-NGS-102959	a	c	0.2988	5.098	3.426e-07
X	113486618	BTA-30529-no-rs	a	c	0.3189	-6.218	5.027e-10
X	115430513	Hapmap51206-BTA-30539	a	c	0.4421	-6.203	5.534e-10
X	119892406	Hapmap59769-rs29023628	a	c	0.0491	5.111	3.198e-07
X	122830713	BTA-30598-no-rs	a	c	0.7652	-6.015	1.799e-09
X	122921556	ARS-BFGL-NGS-100619	a	c	0.272	5.222	1.771e-07
X	123004618	ARS-BFGL-NGS-43063	a	c	0.2919	-5.114	3.16e-07
X	127190535	BTA-16909-no-rs	a	c	0.8729	-5.781	7.411e-09
X	131806987	ARS-BFGL-NGS-81605	a	c	0.1338	5.343	9.12e-08
X	132211189	Hapmap28758-BTA-151829	a	c	0.5972	-6.367	1.927e-10
X	132620448	ARS-BFGL-NGS-55810	a	c	0.1326	5.289	1.231e-07
X	135074635	ARS-BFGL-NGS-116714	a	c	0.7626	-5.445	5.178e-08
X	135373633	ARS-BFGL-NGS-5374	a	c	0.5731	-5.589	2.281e-08
X	136328915	ARS-BFGL-NGS-4840	a	c	0.8679	-5.999	1.982e-09
X	136385169	ARS-BFGL-NGS-11506	a	c	0.6433	5.564	2.629e-08
X	137586078	ARS-BFGL-NGS-35882	a	c	0.752	-6.773	1.262e-11
X	139429442	BTA-102249-no-rs	a	c	0.282	5.692	1.253e-08
X	139453926	ARS-BFGL-NGS-19308	a	c	0.7038	-5.802	6.534e-09
X	139818794	ARS-BFGL-NGS-13852	a	c	0.9039	-6.025	1.692e-09
X	139941300	ARS-BFGL-NGS-115896	a	c	0.2051	7.595	3.068e-14
X	139975594	ARS-BFGL-NGS-33661	a	c	0.1674	6.194	5.855e-10
X	140892698	Hapmap47777-BTA-91000	a	c	0.6868	5.343	9.141e-08
X	141204892	ARS-BFGL-NGS-24992	a	c	0.224	-4.919	8.715e-07
X	142725855	ARS-BFGL-NGS-3137	a	c	0.0563	4.888	1.016e-06
X	145270323	Hapmap35586-SCAFFOLD125074_30116	a	c	0.1501	7.037	1.968e-12
X	145382487	ARS-BFGL-NGS-24357	a	c	0.5085	-6.201	5.618e-10
MKG, 110 markers
Chr	bp	SNP	A1	A2	Freq	Zscore	p
1	144411032	ARS-BFGL-NGS-106123	a	c	0.7054	5.378	7.515e-08
3	15525599	ARS-BFGL-NGS-64215	a	c	0.1374	7.038	1.946e-12
3	21371931	ARS-BFGL-NGS-62323	a	c	0.7376	4.995	5.877e-07
5	24064770	ARS-BFGL-NGS-111109	a	c	0.2699	5.035	4.772e-07
5	87051322	BTA-30092-no-rs	a	c	0.6053	-5.637	1.73e-08
5	88776643	BTB-01278164	a	c	0.4827	-5.942	2.813e-09
5	88945532	Hapmap58253-rs29024365	a	c	0.3197	-6.693	2.192e-11
5	90003842	ARS-BFGL-NGS-32643	a	c	0.6339	5.124	2.994e-07
5	92955993	Hapmap34380-BES4_Contig293_1272	a	c	0.6951	-5.38	7.453e-08
5	93225456	ARS-BFGL-NGS-116999	a	c	0.7916	5.81	6.247e-09
5	93920010	ARS-BFGL-NGS-95906	a	c	0.3282	-5.532	3.174e-08
5	94269370	ARS-BFGL-NGS-111443	a	c	0.3464	4.906	9.283e-07
5	94473586	BTA-74586-no-rs	a	c	0.1619	6.802	1.032e-11
5	94597691	Hapmap41349-BTA-74576	a	c	0.9467	6.827	8.657e-12
5	94774194	ARS-BFGL-NGS-20806	a	c	0.1337	-7.041	1.905e-12
5	94953493	Hapmap49734-BTA-74577	a	c	0.0523	-6.349	2.17e-10
5	95459836	Hapmap60021-ss46526426	a	c	0.4489	5.272	1.348e-07
5	112374372	Hapmap23876-BTA-143610	a	c	0.0964	-7.049	1.797e-12
5	112743369	BTA-75110-no-rs	a	c	0.9029	6.738	1.601e-11
5	118375557	ARS-BFGL-NGS-17229	a	c	0.7711	-5.365	8.109e-08
6	87222751	Hapmap23522-BTC-047379	a	c	0.3956	-8.049	8.361e-16
6	87281196	Hapmap30192-BTC-072881	a	c	0.3978	-8.163	3.265e-16
6	88069548	ARS-BFGL-NGS-112872	a	c	0.7946	-6.038	1.561e-09
6	88132026	Hapmap54336-rs29010419	a	c	0.3547	-5.568	2.571e-08
6	88421804	Hapmap54015-rs29022799	a	c	0.8269	5.25	1.517e-07
6	88592295	ARS-BFGL-NGS-118182	a	c	0.5926	-10.969	5.381e-28
6	88656290	BTB-00133212	a	c	0.6333	8.531	1.457e-17
6	88822266	ARS-BFGL-NGS-17376	a	c	0.6237	10.002	1.495e-23
6	88891318	BTB-01654826	a	c	0.5725	10.977	4.957e-28
6	89001383	BTA-68275-no-rs	a	c	0.7899	9.174	4.574e-20
6	90325414	BTA-64031-no-rs	a	c	0.6883	5.264	1.413e-07
11	63467507	Hapmap42754-BTA-99156	a	c	0.7498	6.554	5.591e-11
11	103289035	ARS-BFGL-NGS-31097	a	c	0.5711	8.04	8.967e-16
14	1463676	Hapmap30381-BTC-005750	a	c	0.7871	-11.916	9.732e-33
14	1489496	Hapmap30383-BTC-005848	a	c	0.413	-18.253	1.974e-74
14	1514056	BTA-34956-no-rs	a	c	0.4457	6.019	1.754e-09
14	1651311	ARS-BFGL-NGS-57820	a	c	0.705	37.329	5.62e-305
14	1675278	ARS-BFGL-NGS-34135	a	c	0.5664	18.638	1.573e-77
14	1696470	ARS-BFGL-NGS-94706	a	c	0.5902	21.988	3.76e-107
14	1801116	ARS-BFGL-NGS-4939	a	c	0.7309	49.438	3.03e-305
14	1923292	Hapmap52798-ss46526455	a	c	0.5391	22.641	1.73e-113
14	1954317	ARS-BFGL-NGS-71749	a	c	0.8343	-13.155	1.597e-39
14	2002873	UA-IFASA-6878	a	c	0.5228	17.012	6.743e-65
14	2054457	ARS-BFGL-NGS-107379	a	c	0.6874	27.61	8.47e-168
14	2117455	ARS-BFGL-NGS-18365	a	c	0.2651	17.787	8.887e-71
14	2194228	UA-IFASA-8997	a	c	0.8013	-15.273	1.161e-52
14	2217163	Hapmap25384-BTC-001997	a	c	0.5824	-10.926	8.655e-28
14	2239085	Hapmap24715-BTC-001973	a	c	0.402	10.192	2.162e-24
14	2276443	BTA-35941-no-rs	a	c	0.4312	12.019	2.807e-33
14	2319504	ARS-BFGL-NGS-101653	a	c	0.1872	5.91	3.429e-09
14	2386688	ARS-BFGL-NGS-26520	a	c	0.2608	11.315	1.112e-29
14	2468020	Hapmap30374-BTC-002159	a	c	0.6047	-9.055	1.365e-19
14	2524432	Hapmap30086-BTC-002066	a	c	0.6468	-11.576	5.471e-31
14	2553525	Hapmap30646-BTC-002054	a	c	0.6741	-11.63	2.894e-31
14	2641607	Hapmap25961-BTC-003785	a	c	0.0701	6.994	2.68e-12
14	2674264	Hapmap29758-BTC-003619	a	c	0.3519	5.889	3.881e-09
14	2741434	Hapmap25486-BTC-072553	a	c	0.7689	-5.973	2.335e-09
14	2754909	ARS-BFGL-NGS-103064	a	c	0.4144	5.048	4.475e-07
14	2826632	ARS-BFGL-NGS-22866	a	c	0.3226	5.637	1.728e-08
14	2909929	ARS-BFGL-NGS-18858	a	c	0.5121	-9.979	1.882e-23
14	2951045	Hapmap24717-BTC-002824	a	c	0.2851	6.203	5.548e-10
14	3006509	ARS-BFGL-NGS-59769	a	c	0.6402	-6.809	9.852e-12
14	3218998	ARS-BFGL-NGS-109739	a	c	0.0389	-5.536	3.103e-08
14	66118162	ARS-BFGL-NGS-113655	a	c	0.6222	-7.767	8.047e-15
14	66121597	ARS-BFGL-NGS-89552	a	c	0.639	5.301	1.151e-07
14	66256529	Hapmap39823-BTA-35254	a	c	0.2686	6.303	2.912e-10
14	66339300	ARS-BFGL-NGS-85411	a	c	0.5739	-5.325	1.01e-07
14	66494815	UA-IFASA-7664	a	c	0.7615	-6.405	1.506e-10
14	66599210	ARS-BFGL-BAC-17146	a	c	0.5039	6.21	5.312e-10
14	66771994	BTA-35285-no-rs	a	c	0.6829	-7.167	7.692e-13
14	66951519	Hapmap39171-BTA-35277	a	c	0.3509	-5.057	4.255e-07
14	67129346	ARS-BFGL-BAC-24806	a	c	0.6542	5.423	5.861e-08
14	67443766	ARS-BFGL-NGS-24670	a	c	0.7736	-11.449	2.388e-30
14	67593766	ARS-BFGL-NGS-115837	a	c	0.3041	-7.705	1.304e-14
14	67649210	ARS-BFGL-NGS-70650	a	c	0.4866	-9.627	6.162e-22
14	67831515	Hapmap50669-BTA-35344	a	c	0.3859	-6.765	1.333e-11
14	69965123	BTA-35387-no-rs	a	c	0.1162	5.992	2.076e-09
15	54170684	ARS-BFGL-NGS-4613	a	c	0.9187	-6.313	2.737e-10
19	8505317	ARS-USMARC-Parent-DQ888311-rs29017313	a	c	0.5547	-4.89	1.009e-06
19	42976859	ARS-BFGL-NGS-28901	a	c	0.7189	6.317	2.673e-10
19	61478388	ARS-BFGL-NGS-116261	a	c	0.9507	5.08	3.78e-07
20	29373244	ARS-BFGL-BAC-27930	a	c	0.8842	-7.964	1.663e-15
20	31393193	ARS-BFGL-NGS-114946	a	c	0.6295	-5.996	2.021e-09
20	31443102	BTA-50225-no-rs	a	c	0.9606	5.935	2.94e-09
20	31552475	BTA-84181-no-rs	a	c	0.7583	-5.967	2.415e-09
20	31933394	UA-IFASA-7069	a	c	0.2281	10.366	3.555e-25
20	32030332	ARS-BFGL-NGS-118998	a	c	0.7698	-9.787	1.274e-22
20	32293167	Hapmap47975-BTA-50226	a	c	0.5945	-7.606	2.819e-14
20	33256096	BTA-113191-no-rs	a	c	0.0407	-5.025	5.024e-07
20	33551316	ARS-BFGL-NGS-26909	a	c	0.1405	5.335	9.561e-08
27	36155097	ARS-BFGL-NGS-57448	a	c	0.4239	6.455	1.081e-10
27	36285734	ARS-BFGL-NGS-35188	a	c	0.5705	5.204	1.947e-07
28	18663296	BTA-63683-no-rs	a	c	0.5713	6.365	1.953e-10
29	30121059	ARS-BFGL-NGS-11098	a	c	0.6535	-5.891	3.849e-09
29	46619278	ARS-BFGL-NGS-17707	a	c	0.947	5.704	1.169e-08
29	50126810	ARS-BFGL-NGS-63184	a	c	0.2913	-5.449	5.055e-08
X	1635989	ARS-BFGL-NGS-1288	a	c	0.4794	6.138	8.374e-10
X	18377697	ARS-BFGL-NGS-114986	a	c	0.3827	5.656	1.551e-08
X	101916449	ARS-BFGL-NGS-102078	a	c	0.3168	-6.07	1.28e-09
X	102997412	Hapmap51205-BTA-30369	a	c	0.3659	-5.621	1.894e-08
X	108208784	ARS-BFGL-NGS-36290	a	c	0.7587	5.047	4.483e-07
X	108307226	ARS-BFGL-NGS-96848	a	c	0.4751	-5.103	3.347e-07
X	108360549	ARS-BFGL-NGS-92361	a	c	0.1612	-6.051	1.438e-09
X	108490449	ARS-BFGL-NGS-94180	a	c	0.3121	-5.073	3.92e-07
X	110087936	Hapmap23277-BTA-157816	a	c	0.8328	5.65	1.608e-08
X	112215128	ARS-BFGL-NGS-32404	a	c	0.6147	5.284	1.261e-07
X	112346433	ARS-BFGL-NGS-105251	a	c	0.6069	5.003	5.659e-07
X	113248664	ARS-BFGL-NGS-68581	a	c	0.8314	4.943	7.707e-07
X	113486618	BTA-30529-no-rs	a	c	0.3189	-6.562	5.299e-11
X	115430513	Hapmap51206-BTA-30539	a	c	0.4421	-5.163	2.435e-07
PKG, 72 markers
Chr	bp	SNP	A1	A2	Freq	Zscore	p
5	87051322	BTA-30092-no-rs	a	c	0.6053	-5.584	2.352e-08
5	88776643	BTB-01278164	a	c	0.4827	-8.396	4.621e-17
5	88945532	Hapmap58253-rs29024365	a	c	0.3197	-7.296	2.955e-13
5	89425557	BTB-01267305	a	c	0.8362	-4.955	7.251e-07
5	112374372	Hapmap23876-BTA-143610	a	c	0.0964	-7.421	1.165e-13
5	112743369	BTA-75110-no-rs	a	c	0.9029	7.095	1.295e-12
6	82337072	BTA-76959-no-rs	a	c	0.0926	-5.364	8.137e-08
6	82361378	ARS-BFGL-NGS-110734	a	c	0.0925	-5.306	1.119e-07
6	82659262	Hapmap26856-BTC-043085	a	c	0.9499	-5.113	3.177e-07
6	83345994	Hapmap32099-BTA-151095	a	c	0.0929	-5.569	2.569e-08
6	86643810	Hapmap52348-rs29024684	a	c	0.6613	-6.692	2.208e-11
6	87222751	Hapmap23522-BTC-047379	a	c	0.3956	-12.828	1.138e-37
6	87281196	Hapmap30192-BTC-072881	a	c	0.3978	-12.895	4.781e-38
6	88132026	Hapmap54336-rs29010419	a	c	0.3547	-8.281	1.219e-16
6	88421804	Hapmap54015-rs29022799	a	c	0.8269	5.714	1.101e-08
6	88442145	BTA-122637-no-rs	a	c	0.6927	6.376	1.822e-10
6	88592295	ARS-BFGL-NGS-118182	a	c	0.5926	-7.115	1.122e-12
6	88656290	BTB-00133212	a	c	0.6333	8.165	3.217e-16
6	88822266	ARS-BFGL-NGS-17376	a	c	0.6237	7.532	4.998e-14
6	88891318	BTB-01654826	a	c	0.5725	10.437	1.675e-25
6	89001383	BTA-68275-no-rs	a	c	0.7899	9.848	6.978e-23
6	89962889	BTB-00707438	a	c	0.5057	5.175	2.284e-07
6	90188972	BTB-00987116	a	c	0.6995	-5.212	1.867e-07
6	90217183	Hapmap42616-BTA-64032	a	c	0.0507	5.633	1.768e-08
11	103289035	ARS-BFGL-NGS-31097	a	c	0.5711	7.103	1.224e-12
14	1463676	Hapmap30381-BTC-005750	a	c	0.7871	-6.211	5.28e-10
14	1489496	Hapmap30383-BTC-005848	a	c	0.413	-11.841	2.396e-32
14	1514056	BTA-34956-no-rs	a	c	0.4457	6.112	9.822e-10
14	1651311	ARS-BFGL-NGS-57820	a	c	0.705	19.537	5.323e-85
14	1675278	ARS-BFGL-NGS-34135	a	c	0.5664	10.462	1.29e-25
14	1696470	ARS-BFGL-NGS-94706	a	c	0.5902	12.198	3.184e-34
14	1801116	ARS-BFGL-NGS-4939	a	c	0.7309	24.845	2.95e-136
14	1923292	Hapmap52798-ss46526455	a	c	0.5391	12.627	1.494e-36
14	1954317	ARS-BFGL-NGS-71749	a	c	0.8343	-6.465	1.011e-10
14	2002873	UA-IFASA-6878	a	c	0.5228	10.374	3.268e-25
14	2054457	ARS-BFGL-NGS-107379	a	c	0.6874	16.623	4.722e-62
14	2117455	ARS-BFGL-NGS-18365	a	c	0.2651	8.48	2.253e-17
14	2194228	UA-IFASA-8997	a	c	0.8013	-7.662	1.824e-14
14	2217163	Hapmap25384-BTC-001997	a	c	0.5824	-5.928	3.058e-09
14	2239085	Hapmap24715-BTC-001973	a	c	0.402	5.55	2.849e-08
14	2276443	BTA-35941-no-rs	a	c	0.4312	6.839	7.957e-12
14	2386688	ARS-BFGL-NGS-26520	a	c	0.2608	6.251	4.09e-10
14	2468020	Hapmap30374-BTC-002159	a	c	0.6047	-5.138	2.783e-07
14	2524432	Hapmap30086-BTC-002066	a	c	0.6468	-6.179	6.449e-10
14	2553525	Hapmap30646-BTC-002054	a	c	0.6741	-6.444	1.16e-10
14	2909929	ARS-BFGL-NGS-18858	a	c	0.5121	-5.932	2.993e-09
19	27602402	Hapmap58028-ss46526484	a	c	0.8579	-5.31	1.094e-07
19	61478388	ARS-BFGL-NGS-116261	a	c	0.9507	5.627	1.833e-08
27	36155097	ARS-BFGL-NGS-57448	a	c	0.4239	6.961	3.369e-12
27	36179183	BTA-62789-no-rs	a	c	0.7219	4.941	7.772e-07
27	36285734	ARS-BFGL-NGS-35188	a	c	0.5705	5.85	4.921e-09
28	18663296	BTA-63683-no-rs	a	c	0.5713	5.229	1.7e-07
29	30121059	ARS-BFGL-NGS-11098	a	c	0.6535	-5.625	1.857e-08
29	50126810	ARS-BFGL-NGS-63184	a	c	0.2913	-5.274	1.338e-07
X	18377697	ARS-BFGL-NGS-114986	a	c	0.3827	6.1	1.062e-09
X	80849359	Hapmap27425-BTA-151250	a	c	0.1315	5.045	4.527e-07
X	80918663	Hapmap51673-BTA-05516	a	c	0.8694	-4.872	1.105e-06
X	82408727	Hapmap60788-rs29017234	a	c	0.8832	-4.955	7.228e-07
X	101916449	ARS-BFGL-NGS-102078	a	c	0.3168	-5.169	2.359e-07
X	102997412	Hapmap51205-BTA-30369	a	c	0.3659	-6.459	1.053e-10
X	108360549	ARS-BFGL-NGS-92361	a	c	0.1612	-6.849	7.429e-12
X	109206769	Hapmap34124-BES10_Contig749_1372	a	c	0.3638	-5.685	1.308e-08
X	109945924	ARS-BFGL-NGS-7008	a	c	0.4034	-5.692	1.254e-08
X	110087936	Hapmap23277-BTA-157816	a	c	0.8328	6.61	3.84e-11
X	112215128	ARS-BFGL-NGS-32404	a	c	0.6147	6.086	1.158e-09
X	112346433	ARS-BFGL-NGS-105251	a	c	0.6069	4.933	8.078e-07
X	113248664	ARS-BFGL-NGS-68581	a	c	0.8314	5.507	3.652e-08
X	113486618	BTA-30529-no-rs	a	c	0.3189	-7.187	6.609e-13
X	117487434	Hapmap47239-BTA-30570	a	c	0.3427	-5.107	3.271e-07
X	122124527	BTB-01224376	a	c	0.1933	-4.969	6.727e-07
X	139429442	BTA-102249-no-rs	a	c	0.282	5.144	2.696e-07
X	139453926	ARS-BFGL-NGS-19308	a	c	0.7038	-5.316	1.061e-07

## Sheet: Table S4,GWAS_results_outcome
R e p r o d u c t i o n
CEd, 6 markers
Chr	bp	SNP	A1	A2	Freq	Zscore	p
17	69459128	ARS-BFGL-NGS-20761	a	c	0.0948	-5.394	6.905e-08
17	70962192	ARS-BFGL-NGS-54034	a	c	0.0942	-5.672	1.413e-08
17	71352459	ARS-BFGL-BAC-35623	a	c	0.0941	-5.574	2.491e-08
18	56561695	ARS-BFGL-NGS-104774	a	c	0.0262	-5.13	2.9e-07
18	57589121	ARS-BFGL-NGS-109285	a	c	0.0294	-8.448	2.975e-17
23	50170679	ARS-BFGL-NGS-114949	a	c	0.6861	-5.057	4.264e-07
CEm, 11 markers
Chr	bp	SNP	A1	A2	Freq	Zscore	p
6	115300051	ARS-BFGL-NGS-34464	a	c	0.3953	5.218	1.805e-07
6	115531357	ARS-BFGL-NGS-21859	a	c	0.8203	5.93	3.031e-09
6	115749351	ARS-BFGL-NGS-117080	a	c	0.7099	5.539	3.044e-08
9	89762109	BTB-00404975	a	c	0.6147	5.452	4.99e-08
9	89847787	BTB-00404802	a	c	0.5274	6.031	1.632e-09
18	12620198	Hapmap47624-BTA-44484	a	c	0.6825	-4.885	1.034e-06
18	57589121	ARS-BFGL-NGS-109285	a	c	0.0294	-6.088	1.143e-09
20	26942991	BTA-50131-no-rs	a	c	0.2259	5.345	9.052e-08
X	30205688	ARS-BFGL-NGS-27018	a	c	0.8056	-5.893	3.803e-09
X	31794279	ARS-BFGL-NGS-75739	a	c	0.1271	5.474	4.412e-08
X	55424781	BTA-22410-no-rs	a	c	0.1216	-4.996	5.858e-07
CFc, 22 markers
Chr	bp	SNP	A1	A2	Freq	Zscore	p
6	88132026	Hapmap54336-rs29010419	a	c	0.3547	-5.199	2.009e-07
6	88421804	Hapmap54015-rs29022799	a	c	0.8269	5.106	3.294e-07
6	88592295	ARS-BFGL-NGS-118182	a	c	0.5926	-7.07	1.544e-12
6	88656290	BTB-00133212	a	c	0.6333	5.774	7.719e-09
6	88822266	ARS-BFGL-NGS-17376	a	c	0.6237	6.069	1.29e-09
6	88891318	BTB-01654826	a	c	0.5725	6.007	1.886e-09
14	1651311	ARS-BFGL-NGS-57820	a	c	0.705	6.789	1.128e-11
14	1801116	ARS-BFGL-NGS-4939	a	c	0.7309	8.226	1.929e-16
14	1923292	Hapmap52798-ss46526455	a	c	0.5391	5.185	2.155e-07
14	2054457	ARS-BFGL-NGS-107379	a	c	0.6874	6.552	5.666e-11
15	8180827	Hapmap46909-BTA-103259	a	c	0.3689	-5.621	1.9e-08
17	71503614	ARS-BFGL-NGS-116537	a	c	0.5772	5.022	5.114e-07
26	6487986	BTB-00484645	a	c	0.7951	-4.943	7.708e-07
26	6777353	ARS-BFGL-NGS-42532	a	c	0.1282	5.011	5.426e-07
28	36010482	ARS-BFGL-NGS-71077	a	c	0.391	5.121	3.045e-07
29	50126810	ARS-BFGL-NGS-63184	a	c	0.2913	-4.969	6.743e-07
29	50240781	ARS-BFGL-NGS-37430	a	c	0.3861	-5.062	4.154e-07
X	132833299	Hapmap51911-BTA-65366	a	c	0.6107	-5.969	2.388e-09
X	132924805	Hapmap40670-BTA-120809	a	c	0.4006	5.647	1.63e-08
X	133129839	BTA-65371-no-rs	a	c	0.5703	5.952	2.65e-09
X	135373633	ARS-BFGL-NGS-5374	a	c	0.5731	-5.392	6.96e-08
X	142148214	BTA-93546-no-rs	a	c	0.3444	5.264	1.413e-07
DOc, 26 markers
Chr	bp	SNP	A1	A2	Freq	Zscore	p
5	88436433	BTA-98453-no-rs	a	c	0.5634	4.995	5.887e-07
5	88878999	ARS-BFGL-NGS-43980	a	c	0.6428	4.886	1.031e-06
6	88592295	ARS-BFGL-NGS-118182	a	c	0.5926	-7.195	6.227e-13
6	88656290	BTB-00133212	a	c	0.6333	5.905	3.533e-09
6	88822266	ARS-BFGL-NGS-17376	a	c	0.6237	5.207	1.921e-07
6	88891318	BTB-01654826	a	c	0.5725	5.38	7.448e-08
6	89001383	BTA-68275-no-rs	a	c	0.7899	4.879	1.064e-06
14	1651311	ARS-BFGL-NGS-57820	a	c	0.705	5.516	3.465e-08
14	1801116	ARS-BFGL-NGS-4939	a	c	0.7309	5.839	5.256e-09
15	8180827	Hapmap46909-BTA-103259	a	c	0.3689	-6.519	7.07e-11
17	71503614	ARS-BFGL-NGS-116537	a	c	0.5772	5.486	4.108e-08
26	6487986	BTB-00484645	a	c	0.7951	-5.012	5.383e-07
26	6777353	ARS-BFGL-NGS-42532	a	c	0.1282	4.998	5.781e-07
X	15528119	ARS-BFGL-NGS-44987	a	c	0.7571	5.452	4.979e-08
X	15552431	Hapmap59725-rs29025917	a	c	0.7579	5.276	1.323e-07
X	31590671	ARS-BFGL-NGS-2041	a	c	0.0288	5.711	1.125e-08
X	68215039	BTB-01474842	a	c	0.153	-4.899	9.625e-07
X	100161904	ARS-BFGL-NGS-79062	a	c	0.5707	-6.051	1.438e-09
X	104576536	ARS-BFGL-NGS-21363	a	c	0.2394	5.107	3.268e-07
X	108360549	ARS-BFGL-NGS-92361	a	c	0.1612	-5.243	1.584e-07
X	123087974	BTA-91144-no-rs	a	c	0.9696	-7.375	1.64e-13
X	132833299	Hapmap51911-BTA-65366	a	c	0.6107	-5.632	1.784e-08
X	132924805	Hapmap40670-BTA-120809	a	c	0.4006	5.543	2.971e-08
X	133129839	BTA-65371-no-rs	a	c	0.5703	6.323	2.564e-10
X	135373633	ARS-BFGL-NGS-5374	a	c	0.5731	-5.132	2.872e-07
X	146791823	ARS-BFGL-NGS-12992	a	c	0.4613	-5.835	5.379e-09
FSc, 22 markers
Chr	bp	SNP	A1	A2	Freq	Zscore	p
5	88436433	BTA-98453-no-rs	a	c	0.5634	5.354	8.618e-08
5	88878999	ARS-BFGL-NGS-43980	a	c	0.6428	4.967	6.787e-07
6	88592295	ARS-BFGL-NGS-118182	a	c	0.5926	-6.134	8.543e-10
7	98222585	BTA-88722-no-rs	a	c	0.3168	-4.9	9.586e-07
12	56367819	Hapmap51019-BTA-65454	a	c	0.7214	-5.552	2.823e-08
15	8180827	Hapmap46909-BTA-103259	a	c	0.3689	-5.291	1.217e-07
18	57589121	ARS-BFGL-NGS-109285	a	c	0.0294	4.917	8.788e-07
X	15528119	ARS-BFGL-NGS-44987	a	c	0.7571	5.13	2.89e-07
X	15552431	Hapmap59725-rs29025917	a	c	0.7579	4.961	7.027e-07
X	30230446	Hapmap45252-BTA-122583	a	c	0.5747	5.056	4.285e-07
X	31590671	ARS-BFGL-NGS-2041	a	c	0.0288	4.928	8.293e-07
X	34362739	ARS-BFGL-NGS-104731	a	c	0.4028	-6.091	1.119e-09
X	34411689	Hapmap31852-BTA-164152	a	c	0.5972	6.197	5.753e-10
X	65136071	ARS-BFGL-NGS-21823	a	c	0.5725	-4.998	5.781e-07
X	65614953	BTA-24681-no-rs	a	c	0.1879	5.251	1.516e-07
X	68215039	BTB-01474842	a	c	0.153	-5.262	1.429e-07
X	68255455	Hapmap58125-rs29014921	a	c	0.5721	4.971	6.668e-07
X	91177916	BTA-30347-no-rs	a	c	0.6037	-4.926	8.392e-07
X	92689325	ARS-BFGL-NGS-28310	a	c	0.665	5.112	3.183e-07
X	105132201	Hapmap54601-rs29019667	a	c	0.8281	4.922	8.587e-07
X	106241123	ARS-BFGL-NGS-18028	a	c	0.0891	-5.049	4.431e-07
X	123087974	BTA-91144-no-rs	a	c	0.9696	-6.543	6.044e-11
FSh, 9 markers
Chr	bp	SNP	A1	A2	Freq	Zscore	p
6	103332668	Hapmap26570-BTC-046391	a	c	0.2439	5.94	2.846e-09
6	103355581	Hapmap32230-BTC-046313	a	c	0.5097	-5.051	4.398e-07
6	103774451	BTB-00277427	a	c	0.1235	8.788	1.523e-18
6	103796957	Hapmap47732-BTA-77644	a	c	0.7241	-5.188	2.127e-07
12	56367819	Hapmap51019-BTA-65454	a	c	0.7214	-6.676	2.458e-11
17	71381577	ARS-BFGL-NGS-36744	a	c	0.6163	4.872	1.104e-06
17	71503614	ARS-BFGL-NGS-116537	a	c	0.5772	4.897	9.748e-07
18	577447	ARS-BFGL-NGS-111927	a	c	0.5992	-5.328	9.905e-08
X	68255455	Hapmap58125-rs29014921	a	c	0.5721	4.895	9.81e-07
MET, 6 markers
Chr	bp	SNP	A1	A2	Freq	Zscore	p
7	15473841	ARS-BFGL-NGS-27367	a	c	0.2271	5.366	8.035e-08
21	38947	ARS-BFGL-NGS-90904	a	c	0.3733	8.47	2.462e-17
X	97610044	BTA-94079-no-rs	a	c	0.9108	-4.961	7.004e-07
X	104030273	ARS-BFGL-NGS-41228	a	c	0.1128	-6.718	1.843e-11
X	104576536	ARS-BFGL-NGS-21363	a	c	0.2394	-5.785	7.231e-09
X	140811199	ARS-BFGL-NGS-68469	a	c	0.4762	-5.253	1.499e-07
NGV, 27 markers
Chr	bp	SNP	A1	A2	Freq	Zscore	p
9	89724884	ARS-BFGL-NGS-66371	a	c	0.6498	5.314	1.072e-07
X	7163976	Hapmap33513-BTA-158474	a	c	0.7094	5.796	6.807e-09
X	31590671	ARS-BFGL-NGS-2041	a	c	0.0288	-5.832	5.487e-09
X	52943510	Hapmap24257-BTA-153725	a	c	0.18	4.908	9.201e-07
X	52989239	Hapmap38651-BTA-104533	a	c	0.1743	5.241	1.595e-07
X	63125268	BTA-30208-no-rs	a	c	0.4152	5.051	4.4e-07
X	80849359	Hapmap27425-BTA-151250	a	c	0.1315	6.022	1.718e-09
X	80918663	Hapmap51673-BTA-05516	a	c	0.8694	-6.036	1.584e-09
X	81194208	ARS-BFGL-NGS-12356	a	c	0.0736	-5.108	3.257e-07
X	82408727	Hapmap60788-rs29017234	a	c	0.8832	-5.601	2.133e-08
X	91177916	BTA-30347-no-rs	a	c	0.6037	8.042	8.865e-16
X	91870138	ARS-BFGL-NGS-21779	a	c	0.7101	5.936	2.929e-09
X	91958434	Hapmap45920-BTA-30353	a	c	0.4474	-5.55	2.849e-08
X	92049559	ARS-BFGL-NGS-113993	a	c	0.4811	6.064	1.325e-09
X	92075439	Hapmap42902-BTA-30352	a	c	0.2287	-8.385	5.067e-17
X	92853261	ARS-BFGL-NGS-12008	a	c	0.3177	5.329	9.861e-08
X	93010432	Hapmap49448-BTA-111996	a	c	0.5547	-5.202	1.971e-07
X	93574264	ARS-BFGL-NGS-6653	a	c	0.4159	-6.621	3.563e-11
X	94181766	Hapmap19468-rs29022288	a	c	0.5299	6.703	2.048e-11
X	97515993	BTA-113446-no-rs	a	c	0.051	5.551	2.84e-08
X	97610890	BTA-29440-no-rs	a	c	0.949	-5.572	2.511e-08
X	97672066	BTA-98196-no-rs	a	c	0.2104	6.109	1.005e-09
X	103491605	Hapmap58891-rs29013824	a	c	0.2059	5.098	3.424e-07
X	104030273	ARS-BFGL-NGS-41228	a	c	0.1128	-11.543	8.007e-31
X	104576536	ARS-BFGL-NGS-21363	a	c	0.2394	-7.335	2.216e-13
X	106352029	BTA-94160-no-rs	a	c	0.5973	6.397	1.589e-10
X	109172225	BTA-30521-no-rs	a	c	0.4278	4.917	8.797e-07
NRc, 4 markers
Chr	bp	SNP	A1	A2	Freq	Zscore	p
6	103332668	Hapmap26570-BTC-046391	a	c	0.2439	-5.124	2.997e-07
6	103774451	BTB-00277427	a	c	0.1235	-5.622	1.888e-08
X	34362739	ARS-BFGL-NGS-104731	a	c	0.4028	5.904	3.554e-09
X	34411689	Hapmap31852-BTA-164152	a	c	0.5972	-5.996	2.026e-09
NRh, 14 markers
Chr	bp	SNP	A1	A2	Freq	Zscore	p
6	103332668	Hapmap26570-BTC-046391	a	c	0.2439	-5.727	1.025e-08
6	103774451	BTB-00277427	a	c	0.1235	-7.412	1.247e-13
X	34362739	ARS-BFGL-NGS-104731	a	c	0.4028	5.924	3.136e-09
X	34411689	Hapmap31852-BTA-164152	a	c	0.5972	-6.09	1.132e-09
X	105267785	ARS-BFGL-NGS-118669	a	c	0.9071	-4.896	9.763e-07
X	113065470	BTA-95847-no-rs	a	c	0.2059	5.021	5.143e-07
X	113088987	Hapmap26987-BTA-150678	a	c	0.2078	4.996	5.867e-07
X	124767321	ARS-BFGL-NGS-22827	a	c	0.7957	-4.986	6.169e-07
X	127077640	Hapmap40942-BTA-30910	a	c	0.5057	-5.611	2.011e-08
X	127431846	Hapmap52402-rs29025868	a	c	0.4925	5.312	1.086e-07
X	136832710	Hapmap44214-BTA-15727	a	c	0.5718	5.634	1.762e-08
X	139429442	BTA-102249-no-rs	a	c	0.282	-5.386	7.186e-08
X	139453926	ARS-BFGL-NGS-19308	a	c	0.7038	5.45	5.026e-08
X	145382487	ARS-BFGL-NGS-24357	a	c	0.5085	5.286	1.249e-07
SBd, 5 markers
Chr	bp	SNP	A1	A2	Freq	Zscore	p
18	56561695	ARS-BFGL-NGS-104774	a	c	0.0262	-5.615	1.963e-08
18	57589121	ARS-BFGL-NGS-109285	a	c	0.0294	-8.573	1.006e-17
X	90573731	ARS-BFGL-NGS-2194	a	c	0.641	5.404	6.516e-08
X	90618069	ARS-BFGL-NGS-100630	a	c	0.3589	-5.399	6.684e-08
X	92853261	ARS-BFGL-NGS-12008	a	c	0.3177	-5.118	3.085e-07
SBm, 33 markers
Chr	bp	SNP	A1	A2	Freq	Zscore	p
9	89724884	ARS-BFGL-NGS-66371	a	c	0.6498	5.111	3.206e-07
9	89762109	BTB-00404975	a	c	0.6147	5.705	1.162e-08
9	89847787	BTB-00404802	a	c	0.5274	5.993	2.066e-09
18	12620198	Hapmap47624-BTA-44484	a	c	0.6825	-4.878	1.072e-06
18	57589121	ARS-BFGL-NGS-109285	a	c	0.0294	-5.671	1.417e-08
X	14338655	ARS-BFGL-NGS-20916	a	c	0.0296	4.949	7.458e-07
X	19514816	ARS-BFGL-NGS-80802	a	c	0.7622	-4.901	9.537e-07
X	20879671	Hapmap49105-BTA-27914	a	c	0.654	-5.63	1.806e-08
X	22007973	ARS-BFGL-NGS-55605	a	c	0.4811	5.942	2.821e-09
X	22030046	Hapmap50291-BTA-25028	a	c	0.6169	5.519	3.408e-08
X	22622655	Hapmap42397-BTA-100823	a	c	0.6068	-5.625	1.856e-08
X	22792356	ARS-BFGL-NGS-52455	a	c	0.7112	-5.442	5.261e-08
X	27788780	BTA-116836-no-rs	a	c	0.0571	5.63	1.8e-08
X	30205688	ARS-BFGL-NGS-27018	a	c	0.8056	-7.318	2.526e-13
X	31472189	Hapmap60265-rs29024291	a	c	0.3163	6.81	9.773e-12
X	31794279	ARS-BFGL-NGS-75739	a	c	0.1271	6.864	6.694e-12
X	31832797	Hapmap40887-BTA-111834	a	c	0.8586	-5.209	1.894e-07
X	34297423	BTA-86892-no-rs	a	c	0.5965	4.888	1.021e-06
X	40031351	BTA-30155-no-rs	a	c	0.5166	-5.44	5.318e-08
X	49939818	BTA-98709-no-rs	a	c	0.6164	-6.912	4.78e-12
X	50440169	ARS-BFGL-NGS-14514	a	c	0.4208	-6.899	5.255e-12
X	52549777	Hapmap51128-BTA-104367	a	c	0.5792	6.952	3.602e-12
X	52591329	Hapmap48999-BTA-104365	a	c	0.5785	6.946	3.757e-12
X	53386645	BTA-95765-no-rs	a	c	0.451	5.898	3.688e-09
X	54573885	Hapmap59721-rs29025370	a	c	0.9336	-7.057	1.698e-12
X	56846129	BTA-16957-no-rs	a	c	0.6013	-6.053	1.423e-09
X	57791184	ARS-BFGL-NGS-15510	a	c	0.6678	-5.094	3.507e-07
X	61174193	BTA-30198-no-rs	a	c	0.4185	-4.992	5.981e-07
X	61720648	BTA-30202-no-rs	a	c	0.5399	-6.429	1.284e-10
X	62147019	Hapmap49415-BTA-102900	a	c	0.5605	5.409	6.327e-08
X	64735852	BTA-09900-no-rs	a	c	0.1174	5.129	2.92e-07
X	109581589	Hapmap51668-BTA-95271	a	c	0.5194	5.186	2.146e-07
X	141009340	Hapmap49952-BTA-30707	a	c	0.6366	5.106	3.292e-07
ZYS, 2 markers
Chr	bp	SNP	A1	A2	Freq	Zscore	p
21	38947	ARS-BFGL-NGS-90904	a	c	0.3733	7.59	3.195e-14
X	48480090	ARS-BFGL-NGS-81784	a	c	0.3608	-5.5	3.79e-08
