# Supplementary material for: Mendelian randomisation to uncover causal associations between conformation, metabolism, and production as potential exposure to reproduction in German Holstein dairy cattle
Source: Genet Sel Evol. 2025 Feb 25;57:7. doi: 10.1186/s12711-025-00950-w (PMC11863791; doi:10.1186/s12711-025-00950-w)
Supplement: Supplementary file 4 — Additional file 4. Table S5. GSMR result table. Result tables for the GSMR analysis including all 156 combinations (135 significant, 21 non-significant). Shown are exposure traits of all complexes against the individual outcome traits (reproduction), estimated effect per combination (bxy) including standard error (se) and p-value for the test statistic (pGSMR). The number of SNPs after filtering (nsnp) and the number of SNPs tested within the run (SNPINDEX). Last, the threshold for significance is given (pGSMR < (0.05/SNPINDEX = pthresh) and if the specific combination surpassed this (significant/non-significant). Traits and abbreviations are listed separately and given in the main manuscript, Table 1. [file 12711_2025_950_MOESM4_ESM.xlsx]

## Sheet: Table S5,GSMR_results
Exposure	Outcome	bxy	se	pGSMR	nsnp	SNPINDEX	pthresh			Complex	Trait	Abbreviation
BCS	CEd	0.223756	0.0215667	3.21984e-25	12	31	0.0016129	significant		Conformation	Body condition score	BCS
BCS	CEm	0.350837	0.0153467	1.14423e-115	14	31	0.0016129	significant			Milk type	MTY
BCS	CFc	-0.431184	0.0137642	2.03691e-215	17	31	0.0016129	significant			Overall conformation score	OCS
BCS	DOc	-0.499378	0.0142018	7.35027e-271	16	31	0.0016129	significant			Overall body score	OBS
BCS	FSc	-0.435122	0.0154371	8.51773e-175	17	31	0.0016129	significant			Overall udder score	OUS
BCS	FSh	-0.29107	0.0152432	2.77829e-81	17	31	0.0016129	significant			Overall feet and legs score	OFL
BCS	MET	0.195848	0.0205598	1.63845e-21	16	31	0.0016129	significant		Metabolism	Ketosis	KET
BCS	NGV	0.241827	0.0182034	2.83897e-40	15	31	0.0016129	significant			Displaced abomasum	LMV
BCS	NRc	0.277757	0.0186483	3.57726e-50	10	31	0.0016129	significant			Milk fever	MIF
BCS	NRh	-0.0195996	0.0277633	0.480217	11	31	0.0016129	n.s.		Production	Milk kg	MKG
BCS	SBd	0.225956	0.019718	2.11055e-30	13	31	0.0016129	significant			Fat kg	FKG
BCS	SBm	0.318018	0.016384	6.32626e-84	13	31	0.0016129	significant			Protein kg	PKG
BCS	ZYS	0.386263	0.0159155	4.1009e-130	17	31	0.0016129	significant		Reproduction	Non-Return rate cows	NRc
MTY	CEd	-0.310436	0.0196965	5.77495e-56	15	30	0.00166667	significant			Non-Return rate heifers	NRh
MTY	CEm	-0.364462	0.0185018	2.21234e-86	10	30	0.00166667	significant			First to last insemination cows	FSc
MTY	CFc	0.35066	0.0188231	1.86316e-77	16	30	0.00166667	significant			First to last insemination heifers	FSh
MTY	DOc	0.203369	0.0369267	3.64248e-08	9	30	0.00166667	significant			Calving to first insemination cow	CFc
MTY	FSc	0.513589	0.0184171	3.89295e-171	10	30	0.00166667	significant			Days open cow	DOc
MTY	FSh	0.36681	0.0190837	2.46656e-82	13	30	0.00166667	significant			Calving ease direct	CEd
MTY	MET	-0.226885	0.0216605	1.13026e-25	15	30	0.00166667	significant			Calving ease maternal	CEm
MTY	NGV	-0.293307	0.0214598	1.5822e-42	11	30	0.00166667	significant			Stillbirth direct	SBd
MTY	NRc	-0.355553	0.0193104	1.04315e-75	11	30	0.00166667	significant			Stillbirth maternal	SBm
MTY	NRh	-0.205811	0.0269332	2.14622e-14	10	30	0.00166667	significant			Retained placenta	NGV
MTY	SBd	-0.299163	0.0184272	2.8586e-59	17	30	0.00166667	significant			Metritis/Endometritis	MET
MTY	SBm	-0.176746	0.0219717	8.67672e-16	14	30	0.00166667	significant			Ovary cycle disturbances	ZYS
MTY	ZYS	-0.399921	0.0181694	2.27242e-107	18	30	0.00166667	significant
OCS	CEd	0.0856547	0.059728	0.151549	7	21	0.00238095	n.s.
OCS	CEm	-0.314458	0.0597506	1.41843e-07	5	21	0.00238095	significant
OCS	CFc	-0.241581	0.0406265	2.7414e-09	8	21	0.00238095	significant
OCS	DOc	-0.0108442	0.0748552	0.884814	4	21	0.00238095	n.s.
OCS	FSc	-0.0461082	0.0560696	0.410885	5	21	0.00238095	n.s.
OCS	FSh	-0.252963	0.04901	2.45036e-07	5	21	0.00238095	significant
OCS	MET	0.2619	0.0478002	4.27621e-08	7	21	0.00238095	significant
OCS	NGV	0.216476	0.0470993	4.30366e-06	9	21	0.00238095	significant
OCS	NRc	-0.29693	0.039246	3.85336e-14	8	21	0.00238095	significant
OCS	NRh	0.209675	0.059376	0.000413507	5	21	0.00238095	significant
OCS	SBd	-0.148451	0.0768632	0.0534377	4	21	0.00238095	n.s.
OCS	SBm	-0.323335	0.0548228	3.6835e-09	4	21	0.00238095	significant
OCS	ZYS	0.0380029	0.0665944	0.568229	4	21	0.00238095	n.s.
OBS	CEd	-0.284726	0.0175155	2.03513e-59	17	40	0.00125	significant
OBS	CEm	0.0815663	0.0255115	0.00138749	15	40	0.00125	n.s.
OBS	CFc	0.298446	0.0156862	1.03745e-80	20	40	0.00125	significant
OBS	DOc	0.152908	0.0210127	3.4148e-13	14	40	0.00125	significant
OBS	FSc	-0.211068	0.0269408	4.70596e-15	9	40	0.00125	significant
OBS	FSh	0.207825	0.0204114	2.39099e-24	14	40	0.00125	significant
OBS	MET	-0.209105	0.0186419	3.36705e-29	16	40	0.00125	significant
OBS	NGV	0.100252	0.0231748	1.51886e-05	15	40	0.00125	significant
OBS	NRc	-0.30737	0.0168304	1.63916e-74	16	40	0.00125	significant
OBS	NRh	-0.0849718	0.0225611	0.000165683	17	40	0.00125	significant
OBS	SBd	-0.171053	0.0206783	1.31626e-16	15	40	0.00125	significant
OBS	SBm	0.231446	0.0214865	4.68375e-27	13	40	0.00125	significant
OBS	ZYS	0.253916	0.0239924	3.56545e-26	14	40	0.00125	significant
OUS	CEd	-0.513748	0.026451	4.96712e-84	8	30	0.00166667	significant
OUS	CEm	0.239849	0.026191	5.30142e-20	9	30	0.00166667	significant
OUS	CFc	-0.321447	0.0198362	4.64433e-59	11	30	0.00166667	significant
OUS	DOc	-0.335103	0.0212004	2.81088e-56	13	30	0.00166667	significant
OUS	FSc	-0.227074	0.0243419	1.07378e-20	13	30	0.00166667	significant
OUS	FSh	-0.316281	0.0215288	7.35546e-49	11	30	0.00166667	significant
OUS	MET	0.221826	0.0295641	6.22629e-14	8	30	0.00166667	significant
OUS	NGV	0.282331	0.0222749	8.14753e-37	14	30	0.00166667	significant
OUS	NRc	0.319737	0.0252018	6.97458e-37	12	30	0.00166667	significant
OUS	NRh	-0.143934	0.0274374	1.55525e-07	12	30	0.00166667	significant
OUS	SBd	-0.525715	0.0289006	6.14738e-74	8	30	0.00166667	significant
OUS	SBm	0.114308	0.031873	0.000335338	9	30	0.00166667	significant
OUS	ZYS	0.290405	0.0217131	8.5044e-41	15	30	0.00166667	significant
OFL	CEd	0.0111132	0.0531298	0.834315	9	25	0.002	n.s.
OFL	CEm	0.115066	0.0486736	0.0180772	9	25	0.002	n.s.
OFL	CFc	-0.46402	0.0327295	1.26429e-45	8	25	0.002	significant
OFL	DOc	0.743242	0.0550117	1.35351e-41	6	25	0.002	significant
OFL	FSc	0.581319	0.0560367	3.25957e-25	6	25	0.002	significant
OFL	FSh	1.33518	0.0663992	6.23911e-90	12	25	0.002	significant
OFL	MET	0.40461	0.0337635	4.32783e-33	10	25	0.002	significant
OFL	NGV	0.373749	0.0307295	4.9207e-34	10	25	0.002	significant
OFL	NRc	-0.224973	0.0676218	0.000878059	4	25	0.002	significant
OFL	NRh	-0.933071	0.0582792	1.08205e-57	8	25	0.002	significant
OFL	SBd	0.207254	0.0506976	4.35036e-05	7	25	0.002	significant
OFL	SBm	0.0888925	0.0535836	0.0971262	5	25	0.002	n.s.
OFL	ZYS	0.467747	0.0375468	1.2697e-35	7	25	0.002	significant
KET	CEd	0.429807	0.0266142	1.14432e-58	15	29	0.00172414	significant
KET	CEm	0.561256	0.0287216	4.89424e-85	9	29	0.00172414	significant
KET	CFc	-0.224967	0.0550557	4.38533e-05	3	29	0.00172414	significant
KET	DOc	-0.835701	0.0292646	2.31807e-179	8	29	0.00172414	significant
KET	FSc	-0.908598	0.0361204	1.25603e-139	10	29	0.00172414	significant
KET	FSh	-0.546914	0.0277929	3.31457e-86	11	29	0.00172414	significant
KET	MET	0.805748	0.0316976	1.52311e-142	15	29	0.00172414	significant
KET	NGV	1.54308	0.0687503	1.4396e-111	5	29	0.00172414	significant
KET	NRc	0.574656	0.025074	3.04519e-116	16	29	0.00172414	significant
KET	NRh	0.786104	0.0382976	1.25685e-93	12	29	0.00172414	significant
KET	SBd	0.389189	0.0282615	3.80895e-43	15	29	0.00172414	significant
KET	SBm	0.540815	0.0279969	3.87001e-83	11	29	0.00172414	significant
KET	ZYS	0.61674	0.0266945	4.25232e-118	15	29	0.00172414	significant
LMV	CEd	-0.408483	0.0532032	1.61856e-14	4	26	0.00192308	significant
LMV	CEm	0.585045	0.0322703	1.86409e-73	10	26	0.00192308	significant
LMV	CFc	-0.591037	0.037885	7.1861e-55	7	26	0.00192308	significant
LMV	DOc	-0.822166	0.0323283	1.12337e-142	6	26	0.00192308	significant
LMV	FSc	-0.723074	0.0304438	1.07e-124	10	26	0.00192308	significant
LMV	FSh	-0.470173	0.032348	7.29044e-48	10	26	0.00192308	significant
LMV	MET	0.856658	0.0373224	1.37765e-116	14	26	0.00192308	significant
LMV	NGV	0.395234	0.0351305	2.30411e-29	9	26	0.00192308	significant
LMV	NRc	0.882667	0.0410578	1.62061e-102	11	26	0.00192308	significant
LMV	NRh	0.618525	0.0363495	6.24457e-65	12	26	0.00192308	significant
LMV	SBd	-0.0714017	0.080593	0.375643	5	26	0.00192308	n.s.
LMV	SBm	0.538536	0.0284859	1.02957e-79	12	26	0.00192308	significant
LMV	ZYS	0.677606	0.0295111	1.1427e-116	14	26	0.00192308	significant
MIF	CEd	0.403836	0.0347117	2.76787e-31	11	27	0.00185185	significant
MIF	CEm	0.517421	0.0312077	9.73648e-62	13	27	0.00185185	significant
MIF	CFc	-0.977221	0.0382815	9.82163e-144	10	27	0.00185185	significant
MIF	DOc	-1.37093	0.0486443	9.5036e-175	14	27	0.00185185	significant
MIF	FSc	-1.4964	0.060625	1.63019e-134	15	27	0.00185185	significant
MIF	FSh	-0.644739	0.0306728	4.31046e-98	16	27	0.00185185	significant
MIF	MET	0.496823	0.0339411	1.61185e-48	14	27	0.00185185	significant
MIF	NGV	1.24438	0.0539491	1.01829e-117	10	27	0.00185185	significant
MIF	NRc	0.5019	0.0300076	8.50536e-63	11	27	0.00185185	significant
MIF	NRh	0.769255	0.0362538	6.43122e-100	15	27	0.00185185	significant
MIF	SBd	0.409389	0.0377664	2.22446e-27	10	27	0.00185185	significant
MIF	SBm	0.578398	0.0296353	7.83768e-85	11	27	0.00185185	significant
MIF	ZYS	0.788939	0.0312008	4.57003e-141	22	27	0.00185185	significant
MKG	CEd	-0.0063029	0.0164591	0.701762	18	56	0.000892857	n.s.
MKG	CEm	0.0769203	0.0110908	4.04764e-12	20	56	0.000892857	significant
MKG	CFc	0.296205	0.00700032	0	31	56	0.000892857	significant
MKG	DOc	0.349464	0.0125564	1.79875e-170	27	56	0.000892857	significant
MKG	FSc	0.267416	0.0143484	1.59998e-77	23	56	0.000892857	significant
MKG	FSh	0.199273	0.0147767	1.90016e-41	25	56	0.000892857	significant
MKG	MET	-0.207286	0.0156908	7.61081e-40	25	56	0.000892857	significant
MKG	NGV	-0.160513	0.00889176	7.62768e-73	25	56	0.000892857	significant
MKG	NRc	0.102839	0.00909476	1.20481e-29	25	56	0.000892857	significant
MKG	NRh	0.0479104	0.00907731	1.30574e-07	27	56	0.000892857	significant
MKG	SBd	0.0347292	0.0142808	0.0150207	17	56	0.000892857	n.s.
MKG	SBm	0.0138611	0.0145588	0.341058	19	56	0.000892857	n.s.
MKG	ZYS	-0.120071	0.0110149	1.14369e-27	16	56	0.000892857	significant
FKG	CEd	-0.0570916	0.0184241	0.00194344	18	43	0.00116279	n.s.
FKG	CEm	-0.0939951	0.0143759	6.21819e-11	12	43	0.00116279	significant
FKG	CFc	0.250252	0.0174108	7.60458e-47	18	43	0.00116279	significant
FKG	DOc	0.376528	0.0180295	7.48461e-97	11	43	0.00116279	significant
FKG	FSc	0.414619	0.0197203	3.87459e-98	11	43	0.00116279	significant
FKG	FSh	0.319132	0.0169428	3.84099e-79	14	43	0.00116279	significant
FKG	MET	-0.0835804	0.0166507	5.17675e-07	12	43	0.00116279	significant
FKG	NGV	0.208489	0.0114568	5.36673e-74	15	43	0.00116279	significant
FKG	NRc	-0.176626	0.0114946	2.76505e-53	18	43	0.00116279	significant
FKG	NRh	-0.12676	0.0119206	2.07756e-26	16	43	0.00116279	significant
FKG	SBd	-0.0307175	0.0202454	0.129201	11	43	0.00116279	n.s.
FKG	SBm	-0.00373244	0.0187361	0.842097	13	43	0.00116279	n.s.
FKG	ZYS	-0.208021	0.0242335	9.16119e-18	10	43	0.00116279	significant
PKG	CEd	-0.0211705	0.0209255	0.311677	12	41	0.00121951	n.s.
PKG	CEm	-0.215298	0.0203282	3.2782e-26	13	41	0.00121951	significant
PKG	CFc	0.437751	0.0124492	7.32553e-271	14	41	0.00121951	significant
PKG	DOc	0.353216	0.0137148	2.88604e-146	8	41	0.00121951	significant
PKG	FSc	0.557155	0.0184109	3.60428e-201	10	41	0.00121951	significant
PKG	FSh	0.357855	0.0174297	1.13199e-93	14	41	0.00121951	significant
PKG	MET	0.0519377	0.0232727	0.0256349	8	41	0.00121951	n.s.
PKG	NGV	-0.175396	0.0249128	1.91675e-12	11	41	0.00121951	significant
PKG	NRc	-0.142993	0.023374	9.49997e-10	14	41	0.00121951	significant
PKG	NRh	-0.0910857	0.0280246	0.00115323	13	41	0.00121951	significant
PKG	SBd	0.0709643	0.0241375	0.00328216	9	41	0.00121951	n.s.
PKG	SBm	-0.00619213	0.0203684	0.761123	15	41	0.00121951	n.s.
PKG	ZYS	-0.231027	0.0173171	1.33735e-40	8	41	0.00121951	significant
