# Supplementary material for: Mendelian randomisation to uncover causal associations between conformation, metabolism, and production as potential exposure to reproduction in German Holstein dairy cattle
Source: Genet Sel Evol. 2025 Feb 25;57:7. doi: 10.1186/s12711-025-00950-w (PMC11863791; doi:10.1186/s12711-025-00950-w)
Supplement: Supplementary file 5 — Additional file 5. Figure S5 to S7. Correlation between variance components and GSMR. For all putative exposure traits, sorted by the three complexes conformation, metabolism and production, results for the variance component estimation (rG) and the GSMR result (bxy) are plotted against each other for all exposure (Trait). Each data point is labelled with the corresponding abbreviation of the reproduction trait. Number of significant outcomes (No. signif. outcomes) is stated, and the non-significant traits are named (n.s. outcomes). Further, the range of SNPGSMR identified for all corresponding outcomes is given (range SNPGSMR, details see Additional file 4, Table S5). The estimated correlation between variance component estimation and the GSMR results (r(rG, bxy)) is stated together with the corresponding p-value (p-value) of correlation estimation. [file 12711_2025_950_MOESM5_ESM.xlsx]

## Sheet: Figure S5, Conformation
														Trait					Body condition score																			Trait					Overall Conform. Score
														r( rG,bxy )					= 0.89																			r( rG,bxy )					= - 0.14
														No. signif. outcomes					12																			No. signif. outcomes					8
														n.s. outcomes					NRh																			n.s. outcomes					CEd, DOc, FSc, SBd, ZYS
														range SNPGSMR					10 - 17																			range SNPGSMR					4 - 9
														p-value					4.088e-05																			p-value					0.6302
														Trait					Overall body Score																			Trait					Overall Feet&Leg Score
														r( rG,bxy )					= 0.46																			r( rG,bxy )					= - 0.01
														No. signif. outcomes					12																			No. signif. outcomes					10
														n.s. outcomes					CEm																			n.s. outcomes					CEd, CEm, SBm
														range SNPGSMR					9 - 20																			range SNPGSMR					4 - 12
														p-value					0.1111																			p-value					0.9618
														Trait					Milk type																			Trait					Overall udder score
														r( rG,bxy )					= 0.88																			r( rG,bxy )					= 0.64
														No. signif. outcomes					13																			No. signif. outcomes					13
														n.s. outcomes					-																			n.s. outcomes					-
														range SNPGSMR					9 - 18																			range SNPGSMR					8 - 15
														p-value					6.169e-05																			p-value					0.01702

## Sheet: Figure S6, Metabolism
																	Trait					Ketosis
																	r( rG,bxy )					= 0.93
																	No. signif. outcomes					13
																	n.s. outcomes					-
																	range SNPGSMR					3 - 16
																	p-value					2.874e-06
																	Trait					Milk fever
																	r( rG,bxy )					= 0.89
																	No. signif. outcomes					13
																	n.s. outcomes					-
																	range SNPGSMR					10 - 22
																	p-value					3.315e-05
																	Trait					Displaced abomasum
																	r( rG,bxy )					= 0.79
																	No. signif. outcomes					12
																	n.s. outcomes					SBd
																	range SNPGSMR					4 - 14
																	p-value					0.00117

## Sheet: Figure S7, Production
															Trait					Fat kg
															r( rG,bxy )					= 0.92
															No. signif. outcomes					10
															n.s. outcomes					CEd, SBd, SBm
															range SNPGSMR					10 - 18
															p-value					8.143e-06
															Trait					Milk kg
															r( rG,bxy )					= 0.80
															No. signif. outcomes					10
															n.s. outcomes					CEd, SBd, SBm
															range SNPGSMR					16 - 31
															p-value					0.0008908
															Trait					Protein kg
															r( rG,bxy )					= 0.92
															No. signif. outcomes					9
															n.s. outcomes					CEd, MET, SBd, SBm
															range SNPGSMR					8 - 14
															p-value					7.317e-06
