# Supplementary material for: Mendelian randomisation to uncover causal associations between conformation, metabolism, and production as potential exposure to reproduction in German Holstein dairy cattle
Source: Genet Sel Evol. 2025 Feb 25;57:7. doi: 10.1186/s12711-025-00950-w (PMC11863791; doi:10.1186/s12711-025-00950-w)
Supplement: Supplementary file 6 — Additional file 6. Table S6. Downstream analysis results top traits. Four traits (BCS, OBS, KET, MKG) representing the three different complexes (conformation, metabolism and production) were further selected and processed. The table displays all the identified SNPs within the four exposure traits in at least one combination with an outcome. Chromosome (Chr) and marker localisation in base pairs (bp) are given, as well as individual identifiers (rsNumbers) and marker name (SNP). Next, the 13 different outcome traits tested (CEd, CEm, CFc, DOc, FSc, FSh, MET, NGV, NRc, NRh, SBd, SBm and ZYS) are listed. A black cross indicates a significant identification within the GSMR approach, a red cross non-significant result. Empty fields indicate no association at all was identified. The putative causal exposure trait per SNP (Exposure) is given and reveals which of the four tested was relevant here. Last, the identified genes, including the gene symbol (Genes) within a 1000 bp up and downstream of the identified marker. [file 12711_2025_950_MOESM6_ESM.xlsx]

## Sheet: Table S6, Downstream results
Chr	bp	rsNumbers	SNP	CEd	CEm	CFc	DOc	FSc	FSh	MET	NGV	NRc	NRh	SBd	SBm	ZYS	Exposure	Genes
1	144411032	rs110110508	ARS-BFGL-NGS-106123		X	X	X	X	X		X		X			X	MKG	SLC37A1
2	127309459	rs110115317	ARS-BFGL-NGS-115982	X	X		X	X		X	X		X	X		X	OBS	LIN28A
3	15525599	rs110073735	ARS-BFGL-NGS-64215	X		X	X	X	X		X	X	X	X			MKG	EFNA1
3	21371931	rs109448568	ARS-BFGL-NGS-62323		X		X		X	X			X		X	X	MKG
5	24064770	rs110506437	ARS-BFGL-NGS-111109			X	X	X	X	X	X		X	X			MKG
5	48080259	rs29016809	BTA-11044-rs29016809	X	X	X	X	X	X		X		X		X		OBS	HMGA2
5	66386971	rs110321480	ARS-BFGL-NGS-118135	X	X		X	X	X	X	X	X		X	X	X	OBS
5	87051322	rs41577209	BTA-30092-no-rs		X	X	X	X	X	X	X					X	MKG
5	88436433	rs41594003	BTA-98453-no-rs	X	X								X	X	X		KET	ST8SIA1
5	88776643	rs42405458	BTB-01278164			X	X		X	X	X					X	BCS	ABCC9
5	88945532	rs29024365	Hapmap58253-rs29024365		X	X	X		X		X				X	X	MKG
5	89065689	rs110092259	ARS-BFGL-NGS-103973	x	X	X	X	X	X	X		X	X	X	X	X	BCS	GYS2
5	94473586	rs41591925	BTA-74586-no-rs							X			X	X			MKG
5	94597691	rs41653558	Hapmap41349-BTA-74576			X	X	X	X	X	X	X	X				MKG	EPS8
5	94774194	rs110031877	ARS-BFGL-NGS-20806			X	X	X	X		X	X	X				MKG	PTPRO
5	105152085	rs110247468	ARS-BFGL-NGS-110506	X	X	X	X		X			X		X	X	X	OBS	NTF3
5	105870613	rs41257416	Hapmap60480-ss46526970	X	X	X			X	X		X	X	X			OBS	NDUFA9
5	112374372	rs110381415	Hapmap23876-BTA-143610	X						X				X	X		MKG
5	112743369	rs41593854	BTA-75110-no-rs	x	X						X			X	X	X	BCS	MRTFA
5	118375557	rs109018845	ARS-BFGL-NGS-17229							X		X	X				MKG
6	88822266	rs108988814	ARS-BFGL-NGS-17376	X									X	X			OBS
6	88891318	rs42766480	BTB-01654826	x	X	X	X	X	X	X	X	X	X	X	X	X	BCS
6	88891318	rs42766480	BTB-01654826	X	X		X		X			X		X	X	X	KET
6	88891318	rs42766480	BTB-01654826							X	X		X				MKG
6	89001383	rs41591365	BTA-68275-no-rs	x	X	X	X	X	X	X	X	X		X	X	X	BCS	NPFFR2
6	89001383	rs41591365	BTA-68275-no-rs	X	X			X	X			X		X	X	X	KET	NPFFR2
6	89001383	rs41591365	BTA-68275-no-rs							X	X						MKG	NPFFR2
6	89344775	rs41629221	BTA-22096-no-rs	x	X	X	X	X	X	X	X				X	X	BCS	ADAMTS3
6	103355581	rs109456482	Hapmap32230-BTC-046313		X	X									X		OBS	PTPN13
6	103774451	rs43480825	BTB-00277427	X	X	X									X		MKG	AFF1
6	103796957	rs41654112	Hapmap47732-BTA-77644	X										X			KET	AFF1
6	115300051	rs109399965	ARS-BFGL-NGS-34464			X					X		X			X	OBS	C1QTNF7
6	115531357	rs110210955	ARS-BFGL-NGS-21859			X	X	X	X	X	X		X				MKG	CC2D2A
7	15473841	rs110299550	ARS-BFGL-NGS-27367			X	X	X	X					X			BCS
7	17403976	rs110066189	ARS-BFGL-NGS-4774	X	X	X	X		X	X	X	X	X	X			OBS	INSR
7	98222585	rs41571181	BTA-88722-no-rs		X									X	X		MKG
8	85482389	rs41587051	Hapmap39282-BTA-63744	X	X	X	X			X		X		X			OBS	CENPP / OMD
9	89724884	rs110401672	ARS-BFGL-NGS-66371									X					OBS	CCDC170
9	89847787	rs43608567	BTB-00404802					X	X								BCS
11	63467507	rs41668653	Hapmap42754-BTA-99156	X	X	X	X	X	X		X	X	X	X		X	MKG
11	78510118	rs109011936	ARS-BFGL-NGS-11105	X		X	X	X		X	X				X	X	OBS
11	103289035	rs110436636	ARS-BFGL-NGS-31097	X											X		MKG
11	104549765	rs110026608	ARS-BFGL-NGS-23749	X	X		X		X	X		X	X	X	X		OBS
12	56367819	rs41651029	Hapmap51019-BTA-65454		X									X			KET
13	57570093	rs110942493	ARS-BFGL-NGS-30853				X	X	X		X		X	X		X	BCS
14	1651311	rs109146371	ARS-BFGL-NGS-57820		X					X							BCS
14	1651311	rs109146371	ARS-BFGL-NGS-57820	X				X	X		X			X	X	X	KET
14	1801116	rs109421300	ARS-BFGL-NGS-4939	X					X	X				X	X		OBS	DGAT1
14	1801116	rs109421300	ARS-BFGL-NGS-4939	X	X	X					X	X	X	X	X	X	MKG	DGAT1
14	2641607	rs41579129	Hapmap25961-BTC-003785		X	X	X	X	X	X	X	X	X				MKG
14	3218998	rs110798349	ARS-BFGL-NGS-109739			X	X	X				X					MKG
14	67129346	rs110320891	ARS-BFGL-BAC-24806	X		X	X	X	X		X	X					MKG	VPS13B
14	67443766	rs109007040	ARS-BFGL-NGS-24670	X	X	X	X	X	X	X		X	X	X	X		MKG
14	67649210	rs109716786	ARS-BFGL-NGS-70650	X		X	X	X	X	X	X	X	X	X		X	MKG
15	8180827	rs41614029	Hapmap46909-BTA-103259		X												MKG	PGR
15	54170684	rs110428369	ARS-BFGL-NGS-4613	X		X	X	X	X	X	X		X	X	X	X	MKG	PAAF1
17	69459128	rs110498985	ARS-BFGL-NGS-20761									X	X				OBS	MN1
17	70962192	rs109349100	ARS-BFGL-NGS-54034								X	X	X		X		KET	NF2
17	70962192	rs109349100	ARS-BFGL-NGS-54034										X				MKG	NF2
17	71381577	rs110123919	ARS-BFGL-NGS-36744							X							OBS
18	12620198	rs111032597	Hapmap47624-BTA-44484	X				X	X	X		X		X		X	KET
18	12620198	rs111032597	Hapmap47624-BTA-44484			X	X		X		X		X				OBS
18	12620198	rs111032597	Hapmap47624-BTA-44484	X		X			X				X				MKG
18	18217505	rs110788319	ARS-BFGL-NGS-67312			X		X	X		X	X	X			X	BCS	ZNF423
18	57589121	rs109478645	ARS-BFGL-NGS-109285								X						BCS
18	57589121	rs109478645	ARS-BFGL-NGS-109285				X			X			X				KET
18	57589121	rs109478645	ARS-BFGL-NGS-109285			X					X						OBS
18	60319267	rs41636798	Hapmap39566-BTA-43960			X	X			X							OBS
19	8505317	rs29017313	ARS-USMARC-Parent-DQ888311-rs29017313	X				X	X		X	X				X	MKG	MSI2
19	42976859	rs109751680	ARS-BFGL-NGS-28901					X							X		MKG	STAT5B
19	60485875	rs41610016	UA-IFASA-5967				X		X	X			X			X	BCS
19	61478388	rs109108437	ARS-BFGL-NGS-116261		X	X	X	X	X		X	X	X	X	X		MKG
20	26942991	rs41601571	BTA-50131-no-rs			X	X	X	X				X				BCS
20	26942991	rs41601571	BTA-50131-no-rs				X	X	X	X						X	KET
20	26942991	rs41601571	BTA-50131-no-rs									X	X				OBS
20	31933394	rs41639261	UA-IFASA-7069	X						X		X	X	X	X	X	MKG	GHR
21	38947	rs109397090	ARS-BFGL-NGS-90904	X		X	X	X	X			X					MKG
21	70783456	rs110200561	ARS-BFGL-NGS-19528		X	X	X			X			X	X		X	OBS
25	36472030	rs110312059	ARS-BFGL-NGS-7032		X	X					X			X	X		OBS	TFR2
26	45764849	rs29013535	Hapmap57526-rs29013535		X	X				X				X	X		BCS	FANK1
27	36155097	rs110519353	ARS-BFGL-NGS-57448		X			X	X	X		X	X		X		MKG	GINS4
28	18663296	rs41651420	BTA-63683-no-rs	x		X	X	X		X	X	X		X		X	BCS
28	18663296	rs41651420	BTA-63683-no-rs			X	X	X		X	X	X					MKG
28	36010482	rs109584097	ARS-BFGL-NGS-71077		X				X			X		X	X		MKG	PRXL2A
29	30121059	rs109392783	ARS-BFGL-NGS-11098			X	X	X		X	X	X				X	MKG	ST3GAL4
29	46619278	rs110892540	ARS-BFGL-NGS-17707	X	X	X	X			X					X	X	MKG	PPP6R3
29	47171224	rs109180543	ARS-BFGL-NGS-30169	X						X	X	X	X	X	X	X	OBS
29	49478288	rs110415182	ARS-BFGL-NGS-89746	x		X	X	X	X	X	X	X	X	X	X	X	BCS	KCNQ1
29	50126810	rs109829362	ARS-BFGL-NGS-63184						X	X	X	X					MKG
X	1635989	rs42470011	ARS-BFGL-NGS-1288		X	X	X					X	X			X	MKG
X	2675619	rs42196253	ARS-BFGL-NGS-115034	X				X	X	X		X	X		X		OBS
X	4191603	rs29010277	Hapmap13991-rs29010277				X			X		X					OBS
X	7163976	rs110977907	Hapmap33513-BTA-158474			X	X					X	X				MKG
X	14338655	rs110112696	ARS-BFGL-NGS-20916				X	X	X			X	X	X			BCS	GPC3
X	14338655	rs110112696	ARS-BFGL-NGS-20916	X									X				KET	GPC3
X	15528119	rs110530358	ARS-BFGL-NGS-44987	x	X					X	X			X			BCS
X	15528119	rs110530358	ARS-BFGL-NGS-44987						X	X		X	X	X	X	X	KET
X	15552431	rs29025917	Hapmap59725-rs29025917		X					X	X			X			MKG
X	16123681	rs110181493	ARS-BFGL-NGS-62736		X	X			X		X	X				X	OBS	MBNL3
X	18151449	rs109754222	ARS-BFGL-NGS-37657	X								X		X			KET
X	18377697	rs110431072	ARS-BFGL-NGS-114986	X					X	X				X	X		MKG
X	19606638	rs109833603	ARS-BFGL-NGS-28413	X						X				X		X	KET
X	20879671	rs41633166	Hapmap49105-BTA-27914				X	X	X	X	X	X					BCS
X	20879671	rs41633166	Hapmap49105-BTA-27914	X		X		X			X						OBS
X	22030046	rs41627059	Hapmap50291-BTA-25028			X			X	X	X		X	X		X	MKG
X	22792356	rs110354279	ARS-BFGL-NGS-52455							X		X	X			X	OBS
X	27788780	rs41569151	BTA-116836-no-rs								X					X	BCS
X	27788780	rs41569151	BTA-116836-no-rs			X			X		X						OBS
X	30230446	rs41575059	Hapmap45252-BTA-122583			X											MKG
X	31472189	rs29024291	Hapmap60265-rs29024291	X								X	X				KET	AFF2
X	31832797	rs41611281	Hapmap40887-BTA-111834			X	X				X	X	X			X	MKG	AFF2
X	40031351	rs41625907	BTA-30155-no-rs	x		X	X	X		X			X			X	BCS
X	52834506	rs29021817	Hapmap54175-rs29021817			X		X			X		X			X	OBS
X	52989239	rs41610693	Hapmap38651-BTA-104533					X	X	X	X		X			X	KET
X	53102919	rs41569310	Hapmap39368-BTA-104532				X							X		X	OBS
X	53238467	rs109736158	ARS-BFGL-NGS-101135	X				X	X						X		OBS
X	53386645	rs110624276	BTA-95765-no-rs					X	X	X			X			X	KET
X	55424781	rs41631271	BTA-22410-no-rs			X										X	OBS
X	65614953	rs41573386	BTA-24681-no-rs	x										X	X		BCS	TRPC5
X	65614953	rs41573386	BTA-24681-no-rs	X	X		X			X		X		X	X	X	KET	TRPC5
X	65614953	rs41573386	BTA-24681-no-rs			X								X	X		OBS	TRPC5
X	71231085	rs41623769	BTA-119182-no-rs				X		X	X		X	X			X	OBS
X	80849359	rs110591338	Hapmap27425-BTA-151250				X						X			X	MKG
X	81194208	rs109376071	ARS-BFGL-NGS-12356		X	X	X	X	X					X	X	X	BCS
X	90573731	rs110585764	ARS-BFGL-NGS-2194		X	X			X				X				BCS
X	91177916	rs41578481	BTA-30347-no-rs													X	BCS
X	91177916	rs41578481	BTA-30347-no-rs			X	X			X	X					X	KET
X	91870138	rs109140210	ARS-BFGL-NGS-21779	X	X			X	X							X	OBS
X	97610044	rs41606185	BTA-94079-no-rs												X		OBS
X	103491605	rs29013824	Hapmap58891-rs29013824		X	X									X		BCS
X	104576536	rs109814431	ARS-BFGL-NGS-21363		X	X											BCS
X	104576536	rs109814431	ARS-BFGL-NGS-21363									X	X	X			KET
X	106241123	rs109224945	ARS-BFGL-NGS-18028	X		X	X	X	X	X		X	X	X		X	KET
X	108307226	rs110910707	ARS-BFGL-NGS-96848			X	X	X		X		X	X				MKG
X	108360549	rs109187580	ARS-BFGL-NGS-92361	X								X	X	X	X	X	KET
X	113088987	rs110965557	Hapmap26987-BTA-150678	X			X	X		X		X		X			KET
X	113486618	rs41626769	BTA-30529-no-rs		X	X	X	X	X			X			X		MKG
X	123087974	rs41660048	BTA-91144-no-rs	X	X												MKG
X	124767321	rs110011913	ARS-BFGL-NGS-22827		X				X	X		X			X	X	KET
X	127077640	rs41628139	Hapmap40942-BTA-30910		X												OBS
X	133129839	rs41600287	BTA-65371-no-rs		X										X		BCS	NHS
X	133129839	rs41600287	BTA-65371-no-rs												X		MKG	NHS
X	135373633	rs109716088	ARS-BFGL-NGS-5374							X							KET	VEGFD
X	136832710	rs41623324	Hapmap44214-BTA-15727		X			X			X	X			X		KET	GPM6B
X	139429442	rs41610554	BTA-102249-no-rs		X	X	X	X		X		X				X	KET
X	139453926	rs110237521	ARS-BFGL-NGS-19308			X					X				X		MKG
X	140811199	rs110463976	ARS-BFGL-NGS-68469	X		X						X		X			OBS
X	141009340	rs41579480	Hapmap49952-BTA-30707		X						X		X				OBS
X	142850548	rs29009941	Hapmap53819-rs29009941			X	X	X	X	X	X	X	X			X	BCS	WWC3
X	146791823	rs110516239	ARS-BFGL-NGS-12992	x	X					X		X			X		BCS	PUDP
X	146791823	rs110516239	ARS-BFGL-NGS-12992	X	X				X	X		X	X		X		KET	PUDP
X	146791823	rs110516239	ARS-BFGL-NGS-12992	X	X					X				X			MKG	PUDP
X	147704603	rs42202984	ARS-BFGL-NGS-24840	x				X		X	X				X	X	BCS
